# Supplementary material for: ﻿Morphological and phylogenetic analyses reveal five new species of Porotheleaceae (Agaricales, Basidiomycota) from China
Source: MycoKeys. 2024 Apr 25;105:49–95. doi: 10.3897/mycokeys.105.118826 (PMC11066505; doi:10.3897/mycokeys.105.118826)
Supplement: XML Treatment for Clitocybula fuscostriata [file mycokeys.105.118826-treatment1.xml]

<!DOCTYPE tp:taxon-treatment
  PUBLIC "-//TaxonX//DTD Taxonomic Treatment Publishing DTD v0 20100105//EN" "tax-treatment-NSO.dtd">
<tp:taxon-treatment xmlns:tp="http://www.plazi.org/taxpub"><tp:treatment-meta><kwd-group><label>Taxon classification</label><kwd>
                <named-content content-type="kingdom">Fungi</named-content>
              </kwd><kwd>
                <named-content content-type="order">Agaricales</named-content>
              </kwd><kwd>
                <named-content content-type="family">Porotheleaceae</named-content>
              </kwd></kwd-group><mixed-citation publication-type="journal"><person-group><name><surname>Na</surname><given-names>Qin</given-names></name><name><surname>Zeng</surname><given-names>Hui</given-names></name><name><surname>Hu</surname><given-names>Yaping</given-names></name><name><surname>Ding</surname><given-names>Hui</given-names></name><name><surname>Ke</surname><given-names>Binrong</given-names></name><name><surname>Zeng</surname><given-names>Zhiheng</given-names></name><name><surname>Liu</surname><given-names>Changjing</given-names></name><name><surname>Cheng</surname><given-names>Xianhao</given-names></name><name><surname>Ge</surname><given-names>Yupeng</given-names></name></person-group><article-title>﻿Morphological and phylogenetic analyses reveal five new species of <tp:taxon-name><tp:taxon-name-part taxon-name-part-type="family">Porotheleaceae</tp:taxon-name-part></tp:taxon-name> (<tp:taxon-name><tp:taxon-name-part taxon-name-part-type="order">Agaricales</tp:taxon-name-part></tp:taxon-name>, <tp:taxon-name><tp:taxon-name-part taxon-name-part-type="phylum">Basidiomycota</tp:taxon-name-part></tp:taxon-name>) from China</article-title><source>MycoKeys</source><day>25</day><month>04</month><year>2024</year><volume>105</volume><fpage>49</fpage><lpage>95</lpage><pub-id pub-id-type="doi">10.3897/mycokeys.105.118826</pub-id></mixed-citation></tp:treatment-meta><tp:nomenclature><label>﻿</label><tp:taxon-name>
              <object-id xmlns:xlink="http://www.w3.org/1999/xlink" content-type="arpha" xlink:type="simple">00A8A2B2-A52A-510D-AF72-1D4FA3C5CA26</object-id>
              <tp:taxon-name-part taxon-name-part-type="genus" reg="Clitocybula">Clitocybula</tp:taxon-name-part>
              <tp:taxon-name-part taxon-name-part-type="species" reg="fuscostriata">fuscostriata</tp:taxon-name-part>
              <object-id xmlns:xlink="http://www.w3.org/1999/xlink" content-type="mycobank" xlink:type="simple">849407</object-id>
            </tp:taxon-name><tp:taxon-authority>Q.Na &amp; Y.P.Ge</tp:taxon-authority><tp:taxon-status xmlns:xlink="http://www.w3.org/1999/xlink" xlink:type="simple">sp. nov.</tp:taxon-status><xref ref-type="fig" rid="F1">Figs 2</xref><xref ref-type="fig" rid="F2">, 3</xref><xref ref-type="fig" rid="F3">, 4</xref></tp:nomenclature><tp:treatment-sec sec-type="diagnosis" id="SECID0EDBEK"><title>Diagnosis.</title><p>Pileus with dark-brown striae. Differs from <italic><tp:taxon-name><tp:taxon-name-part taxon-name-part-type="genus" reg="Clitocybula">C.</tp:taxon-name-part><tp:taxon-name-part taxon-name-part-type="species" reg="striata">striata</tp:taxon-name-part></tp:taxon-name></italic> in having broader basidiospores and lacking hymenial cystidia.</p><fig id="F1" position="float" orientation="portrait"><object-id xmlns:xlink="http://www.w3.org/1999/xlink" content-type="doi" xlink:type="simple">10.3897/mycokeys.105.118826.figure2</object-id><object-id xmlns:xlink="http://www.w3.org/1999/xlink" content-type="arpha" xlink:type="simple">EBC15CFF-834C-5D81-9F9C-CC6065659538</object-id><label>Figure 2.</label><caption><p>Basidiomata of <italic><tp:taxon-name><tp:taxon-name-part taxon-name-part-type="genus" reg="Clitocybula">Clitocybula</tp:taxon-name-part><tp:taxon-name-part taxon-name-part-type="species" reg="fuscostriata">fuscostriata</tp:taxon-name-part></tp:taxon-name></italic><bold>A–D</bold> collection <italic>FFAAS1029</italic><bold>E–F</bold> collection <italic>FFAAS1030</italic>, holotype <bold>G–H</bold> collection <italic>FFAAS1031</italic>. Scale bars: 10 mm (<bold>A–H</bold>).</p></caption><graphic xmlns:xlink="http://www.w3.org/1999/xlink" xlink:href="mycokeys-105-049-g002.jpg" position="float" orientation="portrait" xlink:type="simple" id="oo_1032668.jpg"><uri content-type="original_file" xlink:type="simple">https://binary.pensoft.net/fig/1032668</uri></graphic></fig></tp:treatment-sec><tp:treatment-sec sec-type="Holotype" id="SECID0E1CEK"><title>Holotype.</title><p>China. Zhejiang Province: Baiyun National Forest Park, Liandu District, Lishui City, 2 Aug 2021, Qin Na, Yupeng Ge, Zewei Liu, Yaping Hu, Changjing Liu and Hui Ding, <italic>FFAAS1030</italic> (collection number MY0460).</p><fig id="F2" position="float" orientation="portrait"><object-id xmlns:xlink="http://www.w3.org/1999/xlink" content-type="doi" xlink:type="simple">10.3897/mycokeys.105.118826.figure3</object-id><object-id xmlns:xlink="http://www.w3.org/1999/xlink" content-type="arpha" xlink:type="simple">89491D62-C0BC-5B86-962D-D384410420A5</object-id><label>Figure 3.</label><caption><p>Morphological features of <italic><tp:taxon-name><tp:taxon-name-part taxon-name-part-type="genus" reg="Clitocybula">Clitocybula</tp:taxon-name-part><tp:taxon-name-part taxon-name-part-type="species" reg="fuscostriata">fuscostriata</tp:taxon-name-part></tp:taxon-name></italic> (<italic>FFAAS1030</italic>, holotype) <bold>A</bold> basidiomata <bold>B</bold> basidiospores <bold>C</bold> basidia <bold>D</bold> caulocystidia <bold>E</bold> pileipellis and pileocystidia. Scale bars: 10 mm (<bold>A</bold>); 5 μm (<bold>B</bold>); 10 μm (<bold>C–E</bold>).</p></caption><graphic xmlns:xlink="http://www.w3.org/1999/xlink" xlink:href="mycokeys-105-049-g003.jpg" position="float" orientation="portrait" xlink:type="simple" id="oo_1032669.jpg"><uri content-type="original_file" xlink:type="simple">https://binary.pensoft.net/fig/1032669</uri></graphic></fig></tp:treatment-sec><tp:treatment-sec sec-type="etymology" id="SECID0EMEEK"><title>Etymology.</title><p>Name refers to the pileus with radially fuscous striae.</p><fig id="F3" position="float" orientation="portrait"><object-id xmlns:xlink="http://www.w3.org/1999/xlink" content-type="doi" xlink:type="simple">10.3897/mycokeys.105.118826.figure4</object-id><object-id xmlns:xlink="http://www.w3.org/1999/xlink" content-type="arpha" xlink:type="simple">E973ED41-8603-55AD-95CA-0591435A3725</object-id><label>Figure 4.</label><caption><p>Microscopic features of <italic><tp:taxon-name><tp:taxon-name-part taxon-name-part-type="genus" reg="Clitocybula">Clitocybula</tp:taxon-name-part><tp:taxon-name-part taxon-name-part-type="species" reg="fuscostriata">fuscostriata</tp:taxon-name-part></tp:taxon-name></italic> (<italic>FFAAS1030</italic>, holotype) <bold>A–E</bold> basidiospores <bold>F</bold> basidia <bold>G</bold> margin of lamellae <bold>H</bold> lamellar trama <bold>I</bold> pileipellis and pileocystidia <bold>J</bold> caulocystidia. Scale bars: 5 μm (<bold>A–E</bold>); 10 μm (<bold>F–J</bold>). Structures were stained with 1% Congo Red aqueous solution before photographing.</p></caption><graphic xmlns:xlink="http://www.w3.org/1999/xlink" xlink:href="mycokeys-105-049-g004.jpg" position="float" orientation="portrait" xlink:type="simple" id="oo_1032670.jpg"><uri content-type="original_file" xlink:type="simple">https://binary.pensoft.net/fig/1032670</uri></graphic></fig></tp:treatment-sec><tp:treatment-sec sec-type="description" id="SECID0E2FEK"><title>Description.</title><p>Pileus 3.0–28.5 mm in diameter, hemispherical at first, then convex with depressed centre, expanded with age, infundibuliform with deeply umbilicate at the centre when old, thin-fleshed, dry, surface innately radially Fuscous (XLVI13′′′′k) to Fuscous-Black (XLVI13′′′′m) striate, surface somewhat fibrillose, becoming glabrous, radially cracked at margin when old, Benzo Brown (XLVI13′′′′i), Hair Brown (XLVI17′′′′i), Fuscous (XLVI13′′′′k) to Fuscous-Black (XLVI13′′′′m) at the centre, Pale Smoke Grey (XLVI21′′′′f) in the margin when young, Pale Smoke Grey (XLVI21′′′′f) to Smoke Grey (XLVI21′′′′d) with Bone Brown (XL13′′′m) at the centre when old. Context thin, white, fragile. Lamellae subdecurrent, white, with 1–3 tiers of lamellulae, irregularly intervenose, edges concolorous with the face. Stipe 17.0–52.0 × 1.0–2.5 mm, hollow, cylindrical, strongly and coarsely grooved, slightly bulbous at the base, fragile, finely whitish fibrillose, white in the upper part, Citrine Drab (XL21′′′i) in the base, base covered with a few white fibrils. Odour and taste inconspicuous.</p><p>Basidiospores (80/4/3) (5.2) 5.4–5.8–6.2 (6.5) × (4.2) 4.3–4.7–5.0 (5.1) μm [Q = 1.13–1.34, Q = <bold><italic>1.25</italic></bold> ± 0.050] [holotype (40/2/1) (5.3) 5.5–5.8–6.2 (6.5) × (4.2) 4.4–4.6–5.0 (5.1) μm, Q = 1.17–1.32, Q = <italic>1.26</italic> ± 0.040], broadly ellipsoid, hyaline in 5% <abbrev xmlns:xlink="http://www.w3.org/1999/xlink" xlink:title="potassium hydroxide" id="ABBRID0EHGEK" xlink:type="simple">KOH</abbrev>, smooth, thin-walled, guttulate, amyloid. Basidia 22–32 × 5–9 μm, 2- or 4-spored, clavate, sterigmata 2.5–4.7 × 0.6–1.6 μm. Hymenial cystidia absent. Lamellae edge cells scattered, cylindrical, narrowly clavate, thin-walled. Lamellar trama subregular; hyphae 3–7 μm wide, thin-walled, hyaline, non-dextrinoid. Pileipellis hyphae 4–9 μm wide, smooth; pileocystidia 70–162 × 7–19 μm, cylindrical or narrowly clavate, apically obtuse, thin-walled, hyaline, smooth. Stipitipellis a cutis made up of 3–8 μm wide hyphae, smooth, thin-walled; caulocystidia 27–63 × 5–8 μm, cylindrical, clavate, fusoid, apically obtuse, thin-walled base, smooth, transparent. Clamps present in all tissues.</p></tp:treatment-sec><tp:treatment-sec sec-type="Habit and habitat" id="SECID0ELGEK"><title>Habit and habitat.</title><p>Scattered on rotten branches or twigs in <italic><tp:taxon-name><tp:taxon-name-part taxon-name-part-type="genus" reg="Acer">Acer</tp:taxon-name-part></tp:taxon-name></italic>, <italic><tp:taxon-name><tp:taxon-name-part taxon-name-part-type="genus" reg="Armeniaca">Armeniaca</tp:taxon-name-part></tp:taxon-name></italic>, <italic><tp:taxon-name><tp:taxon-name-part taxon-name-part-type="genus" reg="Cercidiphyllum">Cercidiphyllum</tp:taxon-name-part></tp:taxon-name></italic>, <italic><tp:taxon-name><tp:taxon-name-part taxon-name-part-type="genus" reg="Emmenopterys">Emmenopterys</tp:taxon-name-part></tp:taxon-name></italic> and <italic><tp:taxon-name><tp:taxon-name-part taxon-name-part-type="genus" reg="Picea">Picea</tp:taxon-name-part></tp:taxon-name></italic> mixed forests.</p></tp:treatment-sec><tp:treatment-sec sec-type="distribution" id="SECID0EUHEK"><title>Known distribution.</title><p>Zhejiang Province, China.</p></tp:treatment-sec><tp:treatment-sec sec-type="material" id="SECID0EZHEK"><title>Additional material examined.</title><p>China. Zhejiang Province: Baiyun National Forest Park, Liandu District, Lishui City, 2 Aug 2021, Qin Na, Yupeng Ge, Hui Zeng and Yulan Sun, <italic>FFAAS1029</italic> (collection number MY0459); Zhejiang Province: Baiyun National Forest Park, Liandu District, Lishui City, 2 Aug 2021, Qin Na, Yupeng Ge, Zewei Liu, Yaping Hu, Changjing Liu and Hui Ding, <italic>FFAAS1031</italic> (collection number MY0466).</p></tp:treatment-sec><tp:treatment-sec sec-type="notes" id="SECID0EDIEK"><title>Notes.</title><p><italic><tp:taxon-name><tp:taxon-name-part taxon-name-part-type="genus" reg="Clitocybula">Clitocybula</tp:taxon-name-part><tp:taxon-name-part taxon-name-part-type="species" reg="fuscostriata">fuscostriata</tp:taxon-name-part></tp:taxon-name></italic> is considered to be a distinct species in the genus on account of its pileus with dark-brown striae, broadly ellipsoid basidiospores, absence of cheilocystidia and pleurocystidia and thin-walled pileipellis and stipitipellis hyphae. Five recorded species morphologically resemble this new species: <italic><tp:taxon-name><tp:taxon-name-part taxon-name-part-type="genus" reg="Clitocybula">C.</tp:taxon-name-part><tp:taxon-name-part taxon-name-part-type="species" reg="familia">familia</tp:taxon-name-part></tp:taxon-name></italic> (Peck) Singer, <italic><tp:taxon-name><tp:taxon-name-part taxon-name-part-type="genus" reg="Clitocybula">C.</tp:taxon-name-part><tp:taxon-name-part taxon-name-part-type="species" reg="lacerata">lacerata</tp:taxon-name-part></tp:taxon-name></italic> (Scop.) Métrod, <italic><tp:taxon-name><tp:taxon-name-part taxon-name-part-type="genus" reg="Clitocybula">C.</tp:taxon-name-part><tp:taxon-name-part taxon-name-part-type="species" reg="oculata">oculata</tp:taxon-name-part></tp:taxon-name></italic> (Murrill) H.E. Bigelow, <italic><tp:taxon-name><tp:taxon-name-part taxon-name-part-type="genus" reg="Clitocybula">C.</tp:taxon-name-part><tp:taxon-name-part taxon-name-part-type="species" reg="striata">striata</tp:taxon-name-part></tp:taxon-name></italic> Dähncke, Contu &amp; Vizzini and <italic><tp:taxon-name><tp:taxon-name-part taxon-name-part-type="genus" reg="Clitocybula">C.</tp:taxon-name-part><tp:taxon-name-part taxon-name-part-type="species" reg="tilieti">tilieti</tp:taxon-name-part></tp:taxon-name></italic> (Singer) Singer (<xref ref-type="bibr" rid="B76">Singer 1943</xref>; <xref ref-type="bibr" rid="B73">Romagnesi 1968</xref>; <xref ref-type="bibr" rid="B8">Bigelow 1973</xref>; <xref ref-type="bibr" rid="B45">Lennox 1979</xref>; <xref ref-type="bibr" rid="B50">Ludwig 2000</xref>, <xref ref-type="bibr" rid="B51">2001</xref>; <xref ref-type="bibr" rid="B20">Dähncke et al. 2010</xref>; <xref ref-type="bibr" rid="B5">Antonín et al. 2011</xref>). <italic><tp:taxon-name><tp:taxon-name-part taxon-name-part-type="genus" reg="Clitocybula">Clitocybula</tp:taxon-name-part><tp:taxon-name-part taxon-name-part-type="species" reg="striata">striata</tp:taxon-name-part></tp:taxon-name></italic>, a new taxon reported from Spain, has certain morphological similarities to <italic><tp:taxon-name><tp:taxon-name-part taxon-name-part-type="genus" reg="Clitocybula">C.</tp:taxon-name-part><tp:taxon-name-part taxon-name-part-type="species" reg="fuscostriata">fuscostriata</tp:taxon-name-part></tp:taxon-name></italic>, namely, a grey-brown to brown pileus with dark-brown striae, but differs from <italic><tp:taxon-name><tp:taxon-name-part taxon-name-part-type="genus" reg="Clitocybula">C.</tp:taxon-name-part><tp:taxon-name-part taxon-name-part-type="species" reg="striata">striata</tp:taxon-name-part></tp:taxon-name></italic> in having ellipsoid basidiospores (5–7 × 3.5–4.8 μm; Q = 1.5) and presence of utriform or lageniform cheilocystidia (<xref ref-type="bibr" rid="B20">Dähncke et al. 2010</xref>). In contrast to <italic><tp:taxon-name><tp:taxon-name-part taxon-name-part-type="genus" reg="Clitocybula">C.</tp:taxon-name-part><tp:taxon-name-part taxon-name-part-type="species" reg="fuscostriata">fuscostriata</tp:taxon-name-part></tp:taxon-name></italic>, <italic><tp:taxon-name><tp:taxon-name-part taxon-name-part-type="genus" reg="Clitocybula">C.</tp:taxon-name-part><tp:taxon-name-part taxon-name-part-type="species" reg="tilieti">tilieti</tp:taxon-name-part></tp:taxon-name></italic> can be easily mistaken for <italic><tp:taxon-name><tp:taxon-name-part taxon-name-part-type="genus" reg="Clitocybula">C.</tp:taxon-name-part><tp:taxon-name-part taxon-name-part-type="species" reg="striata">striata</tp:taxon-name-part></tp:taxon-name></italic>, but the pileus of <italic><tp:taxon-name><tp:taxon-name-part taxon-name-part-type="genus" reg="Clitocybula">C.</tp:taxon-name-part><tp:taxon-name-part taxon-name-part-type="species" reg="tilieti">tilieti</tp:taxon-name-part></tp:taxon-name></italic> is distinctly viscid and its stipitipellis and caulocystidia are thick-walled (<xref ref-type="bibr" rid="B76">Singer 1943</xref>; <xref ref-type="bibr" rid="B5">Antonín et al. 2011</xref>). <italic><tp:taxon-name><tp:taxon-name-part taxon-name-part-type="genus" reg="Clitocybula">Clitocybula</tp:taxon-name-part><tp:taxon-name-part taxon-name-part-type="species" reg="lacerata">lacerata</tp:taxon-name-part></tp:taxon-name></italic> (Scop.) Métrod, the type species of <italic><tp:taxon-name><tp:taxon-name-part taxon-name-part-type="genus" reg="Clitocybula">Clitocybula</tp:taxon-name-part></tp:taxon-name></italic>, is characterised by its caespitose stipes, beige-grey to pale-grey brown pileus, presence of clavate cheilocystidia and a pileipellis with pale encrusting pigmentation, differentiating it from <italic><tp:taxon-name><tp:taxon-name-part taxon-name-part-type="genus" reg="Clitocybula">C.</tp:taxon-name-part><tp:taxon-name-part taxon-name-part-type="species" reg="fuscostriata">fuscostriata</tp:taxon-name-part></tp:taxon-name></italic> (<xref ref-type="bibr" rid="B67">Peck 1878</xref>; <xref ref-type="bibr" rid="B11">Breitenbach and Kranzlin 1991</xref>; <xref ref-type="bibr" rid="B50">Ludwig 2000</xref>, <xref ref-type="bibr" rid="B51">2001</xref>; <xref ref-type="bibr" rid="B6">Antonín et al. 2019</xref>). <italic><tp:taxon-name><tp:taxon-name-part taxon-name-part-type="genus" reg="Clitocybula">Clitocybula</tp:taxon-name-part><tp:taxon-name-part taxon-name-part-type="species" reg="oculata">oculata</tp:taxon-name-part></tp:taxon-name></italic> (Murrill) H.E. Bigelow and <italic><tp:taxon-name><tp:taxon-name-part taxon-name-part-type="genus" reg="Clitocybula">C.</tp:taxon-name-part><tp:taxon-name-part taxon-name-part-type="species" reg="familia">familia</tp:taxon-name-part></tp:taxon-name></italic> resemble <italic><tp:taxon-name><tp:taxon-name-part taxon-name-part-type="genus" reg="Clitocybula">C.</tp:taxon-name-part><tp:taxon-name-part taxon-name-part-type="species" reg="fuscostriata">fuscostriata</tp:taxon-name-part></tp:taxon-name></italic> in colour and size of the pileus and stipe, but can be distinguished from the new species by the size and shape of the basidiospores [<italic><tp:taxon-name><tp:taxon-name-part taxon-name-part-type="genus" reg="Clitocybula">C.</tp:taxon-name-part><tp:taxon-name-part taxon-name-part-type="species" reg="oculata">oculata</tp:taxon-name-part></tp:taxon-name></italic> basidiospores (8.5–)10–12(–13) × 6–9 μm, broadly ellipsoid or ovate; <italic><tp:taxon-name><tp:taxon-name-part taxon-name-part-type="genus" reg="Clitocybula">C.</tp:taxon-name-part><tp:taxon-name-part taxon-name-part-type="species" reg="familia">familia</tp:taxon-name-part></tp:taxon-name></italic> basidiospores 3.5–5.3(–5.5) × 3.5–5.0 μm, globose, subglobose to broadly ellipsoid] (<xref ref-type="bibr" rid="B73">Romagnesi 1968</xref>; <xref ref-type="bibr" rid="B8">Bigelow 1973</xref>; <xref ref-type="bibr" rid="B45">Lennox 1979</xref>; <xref ref-type="bibr" rid="B50">Ludwig 2000</xref>, <xref ref-type="bibr" rid="B51">2001</xref>; <xref ref-type="bibr" rid="B5">Antonín et al. 2011</xref>).</p></tp:treatment-sec><ref-list><ref id="B76"><mixed-citation xmlns:xlink="http://www.w3.org/1999/xlink" xlink:type="simple"><person-group><name name-style="western"><surname>Singer</surname><given-names>R</given-names></name></person-group> (<year>1943</year>) <article-title>Das System der <tp:taxon-name><tp:taxon-name-part taxon-name-part-type="order">Agaricales</tp:taxon-name-part></tp:taxon-name> III.</article-title><source>Annales Mycologici</source><volume>41</volume>(<issue>1–3</issue>): <fpage>1</fpage>–<lpage>189</lpage>.</mixed-citation></ref><ref id="B73"><mixed-citation xmlns:xlink="http://www.w3.org/1999/xlink" xlink:type="simple"><person-group><name name-style="western"><surname>Romagnesi</surname><given-names>H</given-names></name></person-group> (<year>1968</year>) <article-title>Sur un <italic><tp:taxon-name><tp:taxon-name-part taxon-name-part-type="genus">Collybia</tp:taxon-name-part></tp:taxon-name></italic> a spores amyloids.</article-title><source>Collectanea Botanica</source><volume>7</volume>(<issue>58</issue>): <fpage>1083</fpage>–<lpage>1090</lpage>.</mixed-citation></ref><ref id="B8"><mixed-citation xmlns:xlink="http://www.w3.org/1999/xlink" xlink:type="simple"><person-group><name name-style="western"><surname>Bigelow</surname><given-names>HE</given-names></name></person-group> (<year>1973</year>) The Genus <italic><tp:taxon-name><tp:taxon-name-part taxon-name-part-type="genus">Clitocybula</tp:taxon-name-part></tp:taxon-name></italic>. Mycologia 65(5): 1101–1116. <ext-link xlink:href="10.1080/00275514.1973.12019530" ext-link-type="doi" xlink:type="simple">https://doi.org/10.1080/00275514.1973.12019530</ext-link></mixed-citation></ref><ref id="B45"><mixed-citation xmlns:xlink="http://www.w3.org/1999/xlink" xlink:type="simple"><person-group><name name-style="western"><surname>Lennox</surname><given-names>JW</given-names></name></person-group> (<year>1979</year>) <article-title>Collybioid genera in the Pacific Northwest.</article-title><source>Mycotaxon</source><volume>9</volume>: <fpage>117</fpage>–<lpage>231</lpage>.</mixed-citation></ref><ref id="B50"><mixed-citation xmlns:xlink="http://www.w3.org/1999/xlink" xlink:type="simple"><person-group><name name-style="western"><surname>Ludwig</surname><given-names>E</given-names></name></person-group> (<year>2000</year>) <source>Pilzkompendium. Band. 1. Abbildungen.</source><publisher-name>In: Libri Botanici</publisher-name>, <publisher-loc>IHW-Verlag, Eching</publisher-loc>, <size units="page">192 pp</size>.</mixed-citation></ref><ref id="B51"><mixed-citation xmlns:xlink="http://www.w3.org/1999/xlink" xlink:type="simple"><person-group><name name-style="western"><surname>Ludwig</surname><given-names>E</given-names></name></person-group> (<year>2001</year>) <source>Pilzkompendium. Band 1. Beschreibungen.</source><publisher-name>In: Libri Botanici</publisher-name>, <publisher-loc>IHW-Verlag, Eching</publisher-loc>, <size units="page">758 pp</size>.</mixed-citation></ref><ref id="B20"><mixed-citation xmlns:xlink="http://www.w3.org/1999/xlink" xlink:type="simple"><person-group><name name-style="western"><surname>Dähncke</surname><given-names>RM</given-names></name><name name-style="western"><surname>Contu</surname><given-names>M</given-names></name><name name-style="western"><surname>Vizzini</surname><given-names>A</given-names></name></person-group> (<year>2010</year>) <article-title><italic><tp:taxon-name><tp:taxon-name-part taxon-name-part-type="genus">Clitocybula</tp:taxon-name-part><tp:taxon-name-part taxon-name-part-type="species">striata</tp:taxon-name-part></tp:taxon-name></italic> sp. nov. (<tp:taxon-name><tp:taxon-name-part taxon-name-part-type="phylum">Basidiomycota</tp:taxon-name-part></tp:taxon-name>, <tp:taxon-name><tp:taxon-name-part taxon-name-part-type="class">Agaricomycetes</tp:taxon-name-part></tp:taxon-name>, <tp:taxon-name><tp:taxon-name-part taxon-name-part-type="order">Agaricales</tp:taxon-name-part></tp:taxon-name>): Una nuova specie delle isole Canarie (Spagna), con note sulla diffusione del genere <italic><tp:taxon-name><tp:taxon-name-part taxon-name-part-type="genus">Clitocybula</tp:taxon-name-part></tp:taxon-name></italic> nell’isola di La Palma.</article-title><source>Revista Catalana de Micologia</source><volume>32</volume>: <fpage>7</fpage>–<lpage>12</lpage>.</mixed-citation></ref><ref id="B5"><mixed-citation xmlns:xlink="http://www.w3.org/1999/xlink" xlink:type="simple"><person-group><name name-style="western"><surname>Antonín</surname><given-names>V</given-names></name><name name-style="western"><surname>Beran</surname><given-names>M</given-names></name><name name-style="western"><surname>Borovička</surname><given-names>J</given-names></name><name name-style="western"><surname>Dvořák</surname><given-names>D</given-names></name><name name-style="western"><surname>Holec</surname><given-names>J</given-names></name></person-group> (<year>2011</year>) <article-title><italic><tp:taxon-name><tp:taxon-name-part taxon-name-part-type="genus">Clitocybula</tp:taxon-name-part><tp:taxon-name-part taxon-name-part-type="species">familia</tp:taxon-name-part></tp:taxon-name></italic> (<tp:taxon-name><tp:taxon-name-part taxon-name-part-type="kingdom">Fungi</tp:taxon-name-part></tp:taxon-name>, <tp:taxon-name><tp:taxon-name-part taxon-name-part-type="order">Agaricales</tp:taxon-name-part></tp:taxon-name>) – taxonomy, distribution, ecology and first records in the Czech Republic and Slovakia.</article-title><source>Czech Mycology</source><volume>63</volume>(<issue>1</issue>): <fpage>1</fpage>–<lpage>11</lpage>. <ext-link xlink:href="10.33585/cmy.63101" ext-link-type="doi" xlink:type="simple">https://doi.org/10.33585/cmy.63101</ext-link></mixed-citation></ref><ref id="B67"><mixed-citation xmlns:xlink="http://www.w3.org/1999/xlink" xlink:type="simple"><person-group><name name-style="western"><surname>Peck</surname><given-names>CH</given-names></name></person-group> (<year>1878</year>) <tp:taxon-name><tp:taxon-name-part taxon-name-part-type="genus">Agaricus</tp:taxon-name-part> (<tp:taxon-name-part taxon-name-part-type="subgenus">Collybia</tp:taxon-name-part>) <tp:taxon-name-part taxon-name-part-type="species">abundans</tp:taxon-name-part></tp:taxon-name> n. sp. Annual report on the New York State Museum of Natural History 29: 38.</mixed-citation></ref><ref id="B11"><mixed-citation xmlns:xlink="http://www.w3.org/1999/xlink" xlink:type="simple"><person-group><name name-style="western"><surname>Breitenbach</surname><given-names>J</given-names></name><name name-style="western"><surname>Kranzlin</surname><given-names>F</given-names></name></person-group> (<year>1991</year>) <source><tp:taxon-name><tp:taxon-name-part taxon-name-part-type="kingdom">Fungi</tp:taxon-name-part></tp:taxon-name> of Switzerland. Vol. 3. Boletes and Agarics, 1<sup>st</sup> Part.</source><publisher-name>Edition Mykologia</publisher-name>, <publisher-loc>Lucerne</publisher-loc>, <size units="page">359 pp</size>.</mixed-citation></ref><ref id="B6"><mixed-citation xmlns:xlink="http://www.w3.org/1999/xlink" xlink:type="simple"><person-group><name name-style="western"><surname>Antonín</surname><given-names>V</given-names></name><name name-style="western"><surname>Borovička</surname><given-names>J</given-names></name><name name-style="western"><surname>Holec</surname><given-names>J</given-names></name><name name-style="western"><surname>Piltaver</surname><given-names>A</given-names></name><name name-style="western"><surname>Kolařík</surname><given-names>M</given-names></name></person-group> (<year>2019</year>) <article-title>Taxonomic update of <italic><tp:taxon-name><tp:taxon-name-part taxon-name-part-type="genus">Clitocybula</tp:taxon-name-part></tp:taxon-name></italic> sensu lato with a new generic classification.</article-title><source>Fungal Biology</source><volume>123</volume>(<issue>6</issue>): <fpage>431</fpage>–<lpage>447</lpage>. <ext-link xlink:href="10.1016/j.funbio.2019.03.004" ext-link-type="doi" xlink:type="simple">https://doi.org/10.1016/j.funbio.2019.03.004</ext-link></mixed-citation></ref></ref-list></tp:taxon-treatment>
