# Supplementary material for: ﻿Morphological and phylogenetic analyses reveal five new species of Porotheleaceae (Agaricales, Basidiomycota) from China
Source: MycoKeys. 2024 Apr 25;105:49–95. doi: 10.3897/mycokeys.105.118826 (PMC11066505; doi:10.3897/mycokeys.105.118826)
Supplement: XML Treatment for Gerronema brunneosquamulosum [file mycokeys.105.118826-treatment2.xml]

<!DOCTYPE tp:taxon-treatment
  PUBLIC "-//TaxonX//DTD Taxonomic Treatment Publishing DTD v0 20100105//EN" "tax-treatment-NSO.dtd">
<tp:taxon-treatment xmlns:tp="http://www.plazi.org/taxpub"><tp:treatment-meta><kwd-group><label>Taxon classification</label><kwd>
                <named-content content-type="kingdom">Fungi</named-content>
              </kwd><kwd>
                <named-content content-type="order">Agaricales</named-content>
              </kwd><kwd>
                <named-content content-type="family">Porotheleaceae</named-content>
              </kwd></kwd-group><mixed-citation publication-type="journal"><person-group><name><surname>Na</surname><given-names>Qin</given-names></name><name><surname>Zeng</surname><given-names>Hui</given-names></name><name><surname>Hu</surname><given-names>Yaping</given-names></name><name><surname>Ding</surname><given-names>Hui</given-names></name><name><surname>Ke</surname><given-names>Binrong</given-names></name><name><surname>Zeng</surname><given-names>Zhiheng</given-names></name><name><surname>Liu</surname><given-names>Changjing</given-names></name><name><surname>Cheng</surname><given-names>Xianhao</given-names></name><name><surname>Ge</surname><given-names>Yupeng</given-names></name></person-group><article-title>﻿Morphological and phylogenetic analyses reveal five new species of <tp:taxon-name><tp:taxon-name-part taxon-name-part-type="family">Porotheleaceae</tp:taxon-name-part></tp:taxon-name> (<tp:taxon-name><tp:taxon-name-part taxon-name-part-type="order">Agaricales</tp:taxon-name-part></tp:taxon-name>, <tp:taxon-name><tp:taxon-name-part taxon-name-part-type="phylum">Basidiomycota</tp:taxon-name-part></tp:taxon-name>) from China</article-title><source>MycoKeys</source><day>25</day><month>04</month><year>2024</year><volume>105</volume><fpage>49</fpage><lpage>95</lpage><pub-id pub-id-type="doi">10.3897/mycokeys.105.118826</pub-id></mixed-citation></tp:treatment-meta><tp:nomenclature><label>﻿</label><tp:taxon-name>
              <object-id xmlns:xlink="http://www.w3.org/1999/xlink" content-type="arpha" xlink:type="simple">6C4B7306-B481-5E28-8B7C-C8AA10E358D4</object-id>
              <tp:taxon-name-part taxon-name-part-type="genus" reg="Gerronema">Gerronema</tp:taxon-name-part>
              <tp:taxon-name-part taxon-name-part-type="species" reg="brunneosquamulosum">brunneosquamulosum</tp:taxon-name-part>
              <object-id xmlns:xlink="http://www.w3.org/1999/xlink" content-type="mycobank" xlink:type="simple">849408</object-id>
            </tp:taxon-name><tp:taxon-authority>Q.Na &amp; Y.P.Ge</tp:taxon-authority><tp:taxon-status xmlns:xlink="http://www.w3.org/1999/xlink" xlink:type="simple">sp. nov.</tp:taxon-status><xref ref-type="fig" rid="F4">Figs 5</xref><xref ref-type="fig" rid="F5">, 6</xref><xref ref-type="fig" rid="F6">, 7</xref></tp:nomenclature><tp:treatment-sec sec-type="diagnosis" id="SECID0E1TEK"><title>Diagnosis.</title><p>Differs from <italic><tp:taxon-name><tp:taxon-name-part taxon-name-part-type="genus" reg="Gerronema">G.</tp:taxon-name-part><tp:taxon-name-part taxon-name-part-type="species" reg="zhujian">zhujian</tp:taxon-name-part></tp:taxon-name></italic> in having a fuscous stipe densely covered with deep-brown pubescence or scales and by the presence of large basidiospores.</p><fig id="F4" position="float" orientation="portrait"><object-id xmlns:xlink="http://www.w3.org/1999/xlink" content-type="doi" xlink:type="simple">10.3897/mycokeys.105.118826.figure5</object-id><object-id xmlns:xlink="http://www.w3.org/1999/xlink" content-type="arpha" xlink:type="simple">913E76A8-5E34-540A-91CA-F938809C71D5</object-id><label>Figure 5.</label><caption><p>Basidiomata of <italic><tp:taxon-name><tp:taxon-name-part taxon-name-part-type="genus" reg="Gerronema">Gerronema</tp:taxon-name-part><tp:taxon-name-part taxon-name-part-type="species" reg="brunneosquamulosum">brunneosquamulosum</tp:taxon-name-part></tp:taxon-name></italic><bold>A, B</bold><italic>FFAAS1032</italic>, holotype <bold>C, D</bold> collection <italic>FFAAS1033</italic><bold>E, F</bold> pileus with granules, fur or scales <bold>G, H</bold> stipe covered with dark brown scales. Scale bars: 10 mm (<bold>A–E</bold>); 5 mm (<bold>F–H</bold>).</p></caption><graphic xmlns:xlink="http://www.w3.org/1999/xlink" xlink:href="mycokeys-105-049-g005.jpg" position="float" orientation="portrait" xlink:type="simple" id="oo_1032671.jpg"><uri content-type="original_file" xlink:type="simple">https://binary.pensoft.net/fig/1032671</uri></graphic></fig></tp:treatment-sec><tp:treatment-sec sec-type="Holotype" id="SECID0ETVEK"><title>Holotype.</title><p>China. Zhejiang Province: Baiyun National Forest Park, Liandu District, Lishui City, 2 Aug 2021, Qin Na, Yupeng Ge, and Hui Zeng, <italic>FFAAS1032</italic> (collection number MY0481).</p><fig id="F5" position="float" orientation="portrait"><object-id xmlns:xlink="http://www.w3.org/1999/xlink" content-type="doi" xlink:type="simple">10.3897/mycokeys.105.118826.figure6</object-id><object-id xmlns:xlink="http://www.w3.org/1999/xlink" content-type="arpha" xlink:type="simple">CB554748-36F4-59C9-84D2-C703B86F16D7</object-id><label>Figure 6.</label><caption><p>Morphological features of <italic><tp:taxon-name><tp:taxon-name-part taxon-name-part-type="genus" reg="Gerronema">Gerronema</tp:taxon-name-part><tp:taxon-name-part taxon-name-part-type="species" reg="brunneosquamulosum">brunneosquamulosum</tp:taxon-name-part></tp:taxon-name></italic> (<italic>FFAAS1032</italic>, holotype) <bold>A</bold> basidiomata <bold>B</bold> basidia <bold>C</bold> basidiospores <bold>D</bold> cheilocystidia <bold>E</bold> caulocystidia <bold>F</bold> pileipellis. Scale bars: 10 mm (<bold>A</bold>); 10 μm (<bold>B–F</bold>).</p></caption><graphic xmlns:xlink="http://www.w3.org/1999/xlink" xlink:href="mycokeys-105-049-g006.jpg" position="float" orientation="portrait" xlink:type="simple" id="oo_1032672.jpg"><uri content-type="original_file" xlink:type="simple">https://binary.pensoft.net/fig/1032672</uri></graphic></fig></tp:treatment-sec><tp:treatment-sec sec-type="etymology" id="SECID0EFXEK"><title>Etymology.</title><p>Name refers to the pileus and stipe covered with dark-brown scales.</p><fig id="F6" position="float" orientation="portrait"><object-id xmlns:xlink="http://www.w3.org/1999/xlink" content-type="doi" xlink:type="simple">10.3897/mycokeys.105.118826.figure7</object-id><object-id xmlns:xlink="http://www.w3.org/1999/xlink" content-type="arpha" xlink:type="simple">0B723FB6-9E73-5B6D-9974-57F8BCD4A1DB</object-id><label>Figure 7.</label><caption><p>Microscopic features of <italic><tp:taxon-name><tp:taxon-name-part taxon-name-part-type="genus" reg="Gerronema">Gerronema</tp:taxon-name-part><tp:taxon-name-part taxon-name-part-type="species" reg="brunneosquamulosum">brunneosquamulosum</tp:taxon-name-part></tp:taxon-name></italic> (<italic>FFAAS1032</italic>, holotype) <bold>A–E</bold> basidiospores <bold>F</bold> basidia <bold>G–J</bold> cheilocystidia <bold>K</bold> lamellar trama <bold>L</bold> pileipellis and pileocystidia <bold>M</bold> caulocystidia. Scale bars: 5 μm (<bold>A–E</bold>); 10 μm (structures <bold>A</bold>–<bold>K, M</bold> were stained with 1% Congo Red aqueous solution and <bold>L</bold> in 5% <abbrev xmlns:xlink="http://www.w3.org/1999/xlink" xlink:title="potassium hydroxide" id="ABBRID0ETYEK" xlink:type="simple">KOH</abbrev> aqueous solution before photographing).</p></caption><graphic xmlns:xlink="http://www.w3.org/1999/xlink" xlink:href="mycokeys-105-049-g007.jpg" position="float" orientation="portrait" xlink:type="simple" id="oo_1032673.jpg"><uri content-type="original_file" xlink:type="simple">https://binary.pensoft.net/fig/1032673</uri></graphic></fig></tp:treatment-sec><tp:treatment-sec sec-type="description" id="SECID0E3YEK"><title>Description.</title><p>Pileus 4.5–42.0 mm in diam., applanate and centrally depressed, subumbilicate to umbilicate when young, concave to deeply infundibulate with age, pellucid-striate or sulcate, always ± distinctly radially striped with darkened lines, Buffy Brown (XL17′′′k) at the centre, Olive Buff (XL21′′′d) in margin when young, Olive Brown (XL17′′′k), Clove Brown (XL17′′′m), Light Greyish-Olive (XLVI21′′′′b) in margin with age, densely covered with tiny, Warm Blackish-Brown (XXXIX1′′′m) granules, pubescence or scales, slightly sparse with age, dry, lustreless, with a slightly involuted margin. Context white, thin, tough. Lamellae narrowly adnexed to subdecurrent, moderately broad, pure white, edges concolorous with the sides. Stipe 6.0–32.0 × 1.5–2.0 mm, central, cylindrical, almost equal above, white, densely covered with Warm Blackish-Brown (XXXIX1′′′m) scales, hollow, base Light Seal Brown (XXXIX9′′′m), slightly swollen with tiny, inconspicuous fine white hairs. Odourless. Taste mild.</p><p>Basidiospores [60/3/2] (9.0) 9.2–10.0–11.2 (12.9) × (4.9) 5.2–5.8–6.6 (7.2) μm [Q = 1.54–1.91, Q = <italic>1.73</italic> ± 0.097] [holotype [40/2/1] (9.0) 9.2–10.2–11.2 (12.9) × (5.3) 5.5–5.9–6.5 (7.2) μm, Q = 1.54–1.90, Q = <italic>1.71</italic> ± 0.086], ellipsoid to narrowly ellipsoid, hyaline, guttulate, thin-walled, inamyloid. Basidia 22–39 × 7–9 μm, hyaline, clavate, 2- or 4-spored, sterigmata 2.3–6.0 × 0.8–2.2 μm. Cheilocystidia 23–59 × 6–9 μm, subfusiform, clavate, apex usually swollen, hyaline. Pleurocystidia absent. Lamellar trama subregular; hyphae 2–7 μm wide, thin-walled, hyaline, inamyloid. Pileus trama subregular, sarcodimitic. Pileipellis hyphae 3–7 μm wide, a cutis, light yellow (2B2); terminal elements clavate or utriform with rounded apex, 53–95 × 7–16 μm, Dark Citrine (IV21m), Olive Brown (XL17′′′k) to Clove Brown (XL17′′′k) pigmented; true pileocystidia absent. Hyphae of the stipitipellis 5–11 μm wide, hyaline, smooth; caulocystidia long cylindrical, sometimes with rounded apex, 40–76 × 5–12 μm, hyaline, thin-walled. All tissues non-reactive in iodine. Clamps present in all tissues.</p></tp:treatment-sec><tp:treatment-sec sec-type="Habit and habitat" id="SECID0EHZEK"><title>Habit and habitat.</title><p>Solitary to scattered on rotten wood, branches and twigs in <italic><tp:taxon-name><tp:taxon-name-part taxon-name-part-type="genus" reg="Acer">Acer</tp:taxon-name-part></tp:taxon-name></italic>, <italic><tp:taxon-name><tp:taxon-name-part taxon-name-part-type="genus" reg="Ginkgo">Ginkgo</tp:taxon-name-part></tp:taxon-name></italic>, <italic><tp:taxon-name><tp:taxon-name-part taxon-name-part-type="genus" reg="Liriodendron">Liriodendron</tp:taxon-name-part></tp:taxon-name></italic>, <italic><tp:taxon-name><tp:taxon-name-part taxon-name-part-type="genus" reg="Picea">Picea</tp:taxon-name-part></tp:taxon-name></italic> and <italic><tp:taxon-name><tp:taxon-name-part taxon-name-part-type="genus" reg="Tsuga">Tsuga</tp:taxon-name-part></tp:taxon-name></italic>.</p></tp:treatment-sec><tp:treatment-sec sec-type="distribution" id="SECID0EQ1EK"><title>Known distribution.</title><p>Fujian Province, Zhejiang Province, China.</p></tp:treatment-sec><tp:treatment-sec sec-type="material" id="SECID0EV1EK"><title>Additional material examined.</title><p>China. Fujian Province: Wuyi Mountain, Nanping City, 13 Aug 2021, Qin Na, Yupeng Ge, Junqing Yan, Hui Zeng, and Zewei Liu, <italic>FFAAS1033</italic> (collection number MY0571).</p></tp:treatment-sec><tp:treatment-sec sec-type="notes" id="SECID0E41EK"><title>Notes.</title><p><italic><tp:taxon-name><tp:taxon-name-part taxon-name-part-type="genus" reg="Gerronema">Gerronema</tp:taxon-name-part><tp:taxon-name-part taxon-name-part-type="species" reg="brunneosquamulosum">brunneosquamulosum</tp:taxon-name-part></tp:taxon-name></italic> is unique amongst members of <italic><tp:taxon-name><tp:taxon-name-part taxon-name-part-type="genus" reg="Gerronema">Gerronema</tp:taxon-name-part></tp:taxon-name></italic> on account of its fuscous pileus and stipe with dark-brown to blackish-brown pubescence or scales, larger basidiospores and a dark-pigmented pileipellis. <italic><tp:taxon-name><tp:taxon-name-part taxon-name-part-type="genus" reg="Gerronema">Gerronema</tp:taxon-name-part><tp:taxon-name-part taxon-name-part-type="species" reg="zhujian">zhujian</tp:taxon-name-part></tp:taxon-name></italic>, reported from Anhui and Fujian Provinces in China, is the most closely allied congener of <italic><tp:taxon-name><tp:taxon-name-part taxon-name-part-type="genus" reg="Gerronema">G.</tp:taxon-name-part><tp:taxon-name-part taxon-name-part-type="species" reg="zhujian">zhujian</tp:taxon-name-part></tp:taxon-name></italic> on the basis of the brown colouration of the umbilicus of its pileus, its whitish stipe and similarly-shaped cheilocystidia and terminal elements of the pileipellis (<xref ref-type="bibr" rid="B63">Na et al. 2022a</xref>). This taxon differs from <italic><tp:taxon-name><tp:taxon-name-part taxon-name-part-type="genus" reg="Gerronema">G.</tp:taxon-name-part><tp:taxon-name-part taxon-name-part-type="species" reg="brunneosquamulosum">brunneosquamulosum</tp:taxon-name-part></tp:taxon-name></italic> in having a pruinose white stipe, subdecurrent to decurrent lamellae and possessing smaller basidiospores (<xref ref-type="bibr" rid="B63">Na et al. 2022a</xref>). Two species of <italic><tp:taxon-name><tp:taxon-name-part taxon-name-part-type="genus" reg="Omphalina">Omphalina</tp:taxon-name-part></tp:taxon-name></italic> Quél., characterised by dark pigments in the pileus, have been described from Argentina–<italic><tp:taxon-name><tp:taxon-name-part taxon-name-part-type="genus" reg="Omphalina">Omphalina</tp:taxon-name-part><tp:taxon-name-part taxon-name-part-type="species" reg="depauperata">depauperata</tp:taxon-name-part></tp:taxon-name></italic> (Singer) Raithelh. and <italic><tp:taxon-name><tp:taxon-name-part taxon-name-part-type="genus" reg="Omphalina">O.</tp:taxon-name-part><tp:taxon-name-part taxon-name-part-type="species" reg="subpallida">subpallida</tp:taxon-name-part></tp:taxon-name></italic> (Singer) Raithelh., formerly named <italic><tp:taxon-name><tp:taxon-name-part taxon-name-part-type="genus" reg="Gerronema">Gerronema</tp:taxon-name-part><tp:taxon-name-part taxon-name-part-type="species" reg="subpallidum">subpallidum</tp:taxon-name-part></tp:taxon-name></italic> Singer and <italic><tp:taxon-name><tp:taxon-name-part taxon-name-part-type="genus" reg="Gerronema">G.</tp:taxon-name-part><tp:taxon-name-part taxon-name-part-type="species" reg="depauperatum">depauperatum</tp:taxon-name-part></tp:taxon-name></italic> Singer, respectively. These two species most closely resemble <italic><tp:taxon-name><tp:taxon-name-part taxon-name-part-type="genus" reg="Gerronema">G.</tp:taxon-name-part><tp:taxon-name-part taxon-name-part-type="species" reg="brunneosquamulosum">brunneosquamulosum</tp:taxon-name-part></tp:taxon-name></italic>, but differ in having an unornamented stipe, ellipsoid basidiospores and no cheilocystidia (<xref ref-type="bibr" rid="B78">Singer 1970</xref>). Other species of <italic><tp:taxon-name><tp:taxon-name-part taxon-name-part-type="genus" reg="Gerronema">Gerronema</tp:taxon-name-part></tp:taxon-name></italic>, such as <italic><tp:taxon-name><tp:taxon-name-part taxon-name-part-type="genus" reg="Gerronema">G.</tp:taxon-name-part><tp:taxon-name-part taxon-name-part-type="species" reg="nemorale">nemorale</tp:taxon-name-part></tp:taxon-name></italic> and <italic><tp:taxon-name><tp:taxon-name-part taxon-name-part-type="genus" reg="Gerronema">G.</tp:taxon-name-part><tp:taxon-name-part taxon-name-part-type="species" reg="strombodes">strombodes</tp:taxon-name-part></tp:taxon-name></italic>, are well characterised with a distinctly yellow, yellowish-orange, olive-yellow to yellowish-brown pileus and their micromorphological features are also different (<xref ref-type="bibr" rid="B78">Singer 1970</xref>; <xref ref-type="bibr" rid="B4">Antonín et al. 2008</xref>; <xref ref-type="bibr" rid="B44">Latha et al. 2018</xref>). Species of <italic><tp:taxon-name><tp:taxon-name-part taxon-name-part-type="genus" reg="Trogia">Trogia</tp:taxon-name-part></tp:taxon-name></italic>, especially <italic><tp:taxon-name><tp:taxon-name-part taxon-name-part-type="genus" reg="Trogia">Trogia</tp:taxon-name-part><tp:taxon-name-part taxon-name-part-type="species" reg="fulvochracea">fulvochracea</tp:taxon-name-part></tp:taxon-name></italic> Corner (p.31) and <italic><tp:taxon-name><tp:taxon-name-part taxon-name-part-type="genus" reg="Trogia">Trogia</tp:taxon-name-part><tp:taxon-name-part taxon-name-part-type="species" reg="mycenoides">mycenoides</tp:taxon-name-part></tp:taxon-name></italic> (p.53) Corner, share some similarities with the new taxon (<xref ref-type="bibr" rid="B19">Corner 1991</xref>). <italic><tp:taxon-name><tp:taxon-name-part taxon-name-part-type="genus" reg="Trogia">Trogia</tp:taxon-name-part><tp:taxon-name-part taxon-name-part-type="species" reg="fulvochracea">fulvochracea</tp:taxon-name-part></tp:taxon-name></italic>, however, has a fulvous or cinnamon-ochraceous pileus, a smooth white stipe and smaller basidiospores (7–9.5 × 4.5–6.0 μm). <italic><tp:taxon-name><tp:taxon-name-part taxon-name-part-type="genus" reg="Trogia">Trogia</tp:taxon-name-part><tp:taxon-name-part taxon-name-part-type="species" reg="mycenoides">mycenoides</tp:taxon-name-part></tp:taxon-name></italic> differs in having a smaller pileus (5–30 mm in diam.), ellipsoid basidiospores and clavate to subglobose cheilocystidia; in addition, true pileocystidia are present, but are soon evanescent (<xref ref-type="bibr" rid="B19">Corner 1991</xref>).</p></tp:treatment-sec><ref-list><ref id="B63"><mixed-citation xmlns:xlink="http://www.w3.org/1999/xlink" xlink:type="simple"><person-group><name name-style="western"><surname>Na</surname><given-names>Q</given-names></name><name name-style="western"><surname>Hu</surname><given-names>YP</given-names></name><name name-style="western"><surname>Zeng</surname><given-names>H</given-names></name><name name-style="western"><surname>Song</surname><given-names>ZZ</given-names></name><name name-style="western"><surname>Ding</surname><given-names>H</given-names></name><name name-style="western"><surname>Cheng</surname><given-names>XH</given-names></name><name name-style="western"><surname>Ge</surname><given-names>Y</given-names></name></person-group> (<year>2022a</year>) <article-title>Updated taxonomy on <italic><tp:taxon-name><tp:taxon-name-part taxon-name-part-type="genus">Gerronema</tp:taxon-name-part></tp:taxon-name></italic> (<tp:taxon-name><tp:taxon-name-part taxon-name-part-type="family">Porotheleaceae</tp:taxon-name-part></tp:taxon-name>, <tp:taxon-name><tp:taxon-name-part taxon-name-part-type="order">Agaricales</tp:taxon-name-part></tp:taxon-name>) with three new taxa and one new record from China.</article-title><source>MycoKeys</source><volume>89</volume>: <fpage>87</fpage>–<lpage>120</lpage>. <ext-link xlink:href="10.3897/mycokeys.89.79864" ext-link-type="doi" xlink:type="simple">https://doi.org/10.3897/mycokeys.89.79864</ext-link></mixed-citation></ref><ref id="B78"><mixed-citation xmlns:xlink="http://www.w3.org/1999/xlink" xlink:type="simple"><person-group><name name-style="western"><surname>Singer</surname><given-names>R</given-names></name></person-group> (<year>1970</year>) <source><tp:taxon-name><tp:taxon-name-part taxon-name-part-type="subtribe">Omphalinae</tp:taxon-name-part></tp:taxon-name> (Clitocybeae–<tp:taxon-name><tp:taxon-name-part taxon-name-part-type="family">Tricholomataceae</tp:taxon-name-part></tp:taxon-name>, <tp:taxon-name><tp:taxon-name-part taxon-name-part-type="class">Basidiomycetes</tp:taxon-name-part></tp:taxon-name>).</source><publisher-name>Organization for Flora Neotropica</publisher-name>, <publisher-loc>University of California</publisher-loc>, <size units="page">131 pp</size>.</mixed-citation></ref><ref id="B4"><mixed-citation xmlns:xlink="http://www.w3.org/1999/xlink" xlink:type="simple"><person-group><name name-style="western"><surname>Antonín</surname><given-names>V</given-names></name><name name-style="western"><surname>Ryoo</surname><given-names>R</given-names></name><name name-style="western"><surname>Shin</surname><given-names>HD</given-names></name></person-group> (<year>2008</year>) <article-title><italic><tp:taxon-name><tp:taxon-name-part taxon-name-part-type="genus">Gerronema</tp:taxon-name-part><tp:taxon-name-part taxon-name-part-type="species">nemorale</tp:taxon-name-part></tp:taxon-name></italic> (<tp:taxon-name><tp:taxon-name-part taxon-name-part-type="phylum">Basidiomycota</tp:taxon-name-part></tp:taxon-name>, <tp:taxon-name><tp:taxon-name-part taxon-name-part-type="class">Agaricomycetes</tp:taxon-name-part></tp:taxon-name>): Anatomic-morphological, cultivational, enzymatic and molecular characteristics and its first records in the Republic of Korea.</article-title><source>Czech Mycology</source><volume>60</volume>(<issue>2</issue>): <fpage>197</fpage>–<lpage>212</lpage>. <ext-link xlink:href="10.33585/cmy.60204" ext-link-type="doi" xlink:type="simple">https://doi.org/10.33585/cmy.60204</ext-link></mixed-citation></ref><ref id="B44"><mixed-citation xmlns:xlink="http://www.w3.org/1999/xlink" xlink:type="simple"><person-group><name name-style="western"><surname>Latha</surname><given-names>KPD</given-names></name><name name-style="western"><surname>Nanu</surname><given-names>S</given-names></name><name name-style="western"><surname>Sharafudheen</surname><given-names>SA</given-names></name><name name-style="western"><surname>Manimohan</surname><given-names>P</given-names></name></person-group> (<year>2018</year>) <article-title>Two new species of <italic><tp:taxon-name><tp:taxon-name-part taxon-name-part-type="genus">Gerronema</tp:taxon-name-part></tp:taxon-name></italic> (<tp:taxon-name><tp:taxon-name-part taxon-name-part-type="order">Agaricales</tp:taxon-name-part></tp:taxon-name>, <tp:taxon-name><tp:taxon-name-part taxon-name-part-type="phylum">Basidiomycota</tp:taxon-name-part></tp:taxon-name>) from Kerala State, India.</article-title><source>Phytotaxa</source><volume>364</volume>(<issue>1</issue>): <fpage>081</fpage>–<lpage>091</lpage>. <ext-link xlink:href="10.11646/phytotaxa.364.1.5" ext-link-type="doi" xlink:type="simple">https://doi.org/10.11646/phytotaxa.364.1.5</ext-link></mixed-citation></ref><ref id="B19"><mixed-citation xmlns:xlink="http://www.w3.org/1999/xlink" xlink:type="simple"><person-group><name name-style="western"><surname>Corner</surname><given-names>EJH</given-names></name></person-group> (<year>1991</year>) <source><italic><tp:taxon-name><tp:taxon-name-part taxon-name-part-type="genus">Trogia</tp:taxon-name-part></tp:taxon-name></italic> (<tp:taxon-name><tp:taxon-name-part taxon-name-part-type="class">Basidiomycetes</tp:taxon-name-part></tp:taxon-name>).</source><publisher-name>Gardens’ Bulletin Supplement</publisher-name>, <publisher-loc>Singapore Botanic Gardens, Singapore</publisher-loc>, <size units="page">100 pp</size>. <ext-link xlink:href="10.5962/bhl.title.77527" ext-link-type="doi" xlink:type="simple">https://doi.org/10.5962/bhl.title.77527</ext-link></mixed-citation></ref></ref-list></tp:taxon-treatment>
