# Supplementary material for: ﻿Morphological and phylogenetic analyses reveal five new species of Porotheleaceae (Agaricales, Basidiomycota) from China
Source: MycoKeys. 2024 Apr 25;105:49–95. doi: 10.3897/mycokeys.105.118826 (PMC11066505; doi:10.3897/mycokeys.105.118826)
Supplement: XML Treatment for Leucoinocybe subglobispora [file mycokeys.105.118826-treatment3.xml]

<!DOCTYPE tp:taxon-treatment
  PUBLIC "-//TaxonX//DTD Taxonomic Treatment Publishing DTD v0 20100105//EN" "tax-treatment-NSO.dtd">
<tp:taxon-treatment xmlns:tp="http://www.plazi.org/taxpub"><tp:treatment-meta><kwd-group><label>Taxon classification</label><kwd>
                <named-content content-type="kingdom">Fungi</named-content>
              </kwd><kwd>
                <named-content content-type="order">Agaricales</named-content>
              </kwd><kwd>
                <named-content content-type="family">Porotheleaceae</named-content>
              </kwd></kwd-group><mixed-citation publication-type="journal"><person-group><name><surname>Na</surname><given-names>Qin</given-names></name><name><surname>Zeng</surname><given-names>Hui</given-names></name><name><surname>Hu</surname><given-names>Yaping</given-names></name><name><surname>Ding</surname><given-names>Hui</given-names></name><name><surname>Ke</surname><given-names>Binrong</given-names></name><name><surname>Zeng</surname><given-names>Zhiheng</given-names></name><name><surname>Liu</surname><given-names>Changjing</given-names></name><name><surname>Cheng</surname><given-names>Xianhao</given-names></name><name><surname>Ge</surname><given-names>Yupeng</given-names></name></person-group><article-title>﻿Morphological and phylogenetic analyses reveal five new species of <tp:taxon-name><tp:taxon-name-part taxon-name-part-type="family">Porotheleaceae</tp:taxon-name-part></tp:taxon-name> (<tp:taxon-name><tp:taxon-name-part taxon-name-part-type="order">Agaricales</tp:taxon-name-part></tp:taxon-name>, <tp:taxon-name><tp:taxon-name-part taxon-name-part-type="phylum">Basidiomycota</tp:taxon-name-part></tp:taxon-name>) from China</article-title><source>MycoKeys</source><day>25</day><month>04</month><year>2024</year><volume>105</volume><fpage>49</fpage><lpage>95</lpage><pub-id pub-id-type="doi">10.3897/mycokeys.105.118826</pub-id></mixed-citation></tp:treatment-meta><tp:nomenclature><label>﻿</label><tp:taxon-name>
              <object-id xmlns:xlink="http://www.w3.org/1999/xlink" content-type="arpha" xlink:type="simple">0C3BD52F-4813-5C08-9B64-12B32B5C8DCC</object-id>
              <tp:taxon-name-part taxon-name-part-type="genus" reg="Leucoinocybe">Leucoinocybe</tp:taxon-name-part>
              <tp:taxon-name-part taxon-name-part-type="species" reg="subglobispora">subglobispora</tp:taxon-name-part>
              <object-id xmlns:xlink="http://www.w3.org/1999/xlink" content-type="mycobank" xlink:type="simple">849409</object-id>
            </tp:taxon-name><tp:taxon-authority>Q.Na &amp; Y.P.Ge</tp:taxon-authority><tp:taxon-status xmlns:xlink="http://www.w3.org/1999/xlink" xlink:type="simple">sp. nov.</tp:taxon-status><xref ref-type="fig" rid="F7">Figs 8</xref><xref ref-type="fig" rid="F8">, 9</xref><xref ref-type="fig" rid="F9">, 10</xref></tp:nomenclature><tp:treatment-sec sec-type="diagnosis" id="SECID0E1DFK"><title>Diagnosis.</title><p>Pileus dark brown. Basidiospores subglobose to broadly ellipsoid. Pileocystidia and caulocystidia thick-walled. Differs from <italic><tp:taxon-name><tp:taxon-name-part taxon-name-part-type="genus" reg="Leucoinocybe">L.</tp:taxon-name-part><tp:taxon-name-part taxon-name-part-type="species" reg="lishuiensis">lishuiensis</tp:taxon-name-part></tp:taxon-name></italic> in having broader basidiospores.</p><fig id="F7" position="float" orientation="portrait"><object-id xmlns:xlink="http://www.w3.org/1999/xlink" content-type="doi" xlink:type="simple">10.3897/mycokeys.105.118826.figure8</object-id><object-id xmlns:xlink="http://www.w3.org/1999/xlink" content-type="arpha" xlink:type="simple">ADD073DD-3CA8-5E4C-AD68-037BC6DBD11D</object-id><label>Figure 8.</label><caption><p>Basidiomata of <italic><tp:taxon-name><tp:taxon-name-part taxon-name-part-type="genus" reg="Leucoinocybe">Leucoinocybe</tp:taxon-name-part><tp:taxon-name-part taxon-name-part-type="species" reg="subglobispora">subglobispora</tp:taxon-name-part></tp:taxon-name></italic><bold>A–E</bold> collection <italic>FFAAS1034</italic>, holotype <bold>F–G</bold> collection <italic>FFAAS1035</italic>. Scale bars: 10 mm (<bold>A–G</bold>).</p></caption><graphic xmlns:xlink="http://www.w3.org/1999/xlink" xlink:href="mycokeys-105-049-g008.jpg" position="float" orientation="portrait" xlink:type="simple" id="oo_1032674.jpg"><uri content-type="original_file" xlink:type="simple">https://binary.pensoft.net/fig/1032674</uri></graphic></fig></tp:treatment-sec><tp:treatment-sec sec-type="Holotype" id="SECID0ENFFK"><title>Holotype.</title><p>China. Zhejiang Province: Tianmu Mountain, Hangzhou City, 1 Aug 2021, Qin Na, Yupeng Ge, Zewei Liu and Yulan Sun, <italic>FFAAS1034</italic> (collection number MY0444).</p><fig id="F8" position="float" orientation="portrait"><object-id xmlns:xlink="http://www.w3.org/1999/xlink" content-type="doi" xlink:type="simple">10.3897/mycokeys.105.118826.figure9</object-id><object-id xmlns:xlink="http://www.w3.org/1999/xlink" content-type="arpha" xlink:type="simple">E538351B-7C64-5E3F-9C74-A6FC69B05969</object-id><label>Figure 9.</label><caption><p>Morphological features of <italic><tp:taxon-name><tp:taxon-name-part taxon-name-part-type="genus" reg="Leucoinocybe">Leucoinocybe</tp:taxon-name-part><tp:taxon-name-part taxon-name-part-type="species" reg="subglobispora">subglobispora</tp:taxon-name-part></tp:taxon-name></italic> (<italic>FFAAS1034</italic>, holotype) <bold>A</bold> basidiomata <bold>B</bold> basidiospores <bold>C</bold> cheilocystidia <bold>D</bold> basidia <bold>E</bold> caulocystidia <bold>F</bold> pileocystidia. Scale bars: 5 mm (<bold>A</bold>); 10 μm (<bold>B–F</bold>).</p></caption><graphic xmlns:xlink="http://www.w3.org/1999/xlink" xlink:href="mycokeys-105-049-g009.jpg" position="float" orientation="portrait" xlink:type="simple" id="oo_1032675.jpg"><uri content-type="original_file" xlink:type="simple">https://binary.pensoft.net/fig/1032675</uri></graphic></fig></tp:treatment-sec><tp:treatment-sec sec-type="etymology" id="SECID0E6GFK"><title>Etymology.</title><p>Name refers to the subglobose to broadly ellipsoid basidiospores.</p><fig id="F9" position="float" orientation="portrait"><object-id xmlns:xlink="http://www.w3.org/1999/xlink" content-type="doi" xlink:type="simple">10.3897/mycokeys.105.118826.figure10</object-id><object-id xmlns:xlink="http://www.w3.org/1999/xlink" content-type="arpha" xlink:type="simple">FA784EB2-FF4E-54CE-A632-6C37CE28B87F</object-id><label>Figure 10.</label><caption><p>Microscopic features of <italic><tp:taxon-name><tp:taxon-name-part taxon-name-part-type="genus" reg="Leucoinocybe">Leucoinocybe</tp:taxon-name-part><tp:taxon-name-part taxon-name-part-type="species" reg="subglobispora">subglobispora</tp:taxon-name-part></tp:taxon-name></italic> (<italic>FFAAS1034</italic>, holotype) <bold>A–E</bold> basidiospores <bold>F</bold> basidia <bold>G</bold>–<bold>J</bold> cheilocystidia <bold>K</bold> lamellar trama <bold>L</bold> pileipellis and pileocystidia <bold>M</bold> caulocystidia. Scale bars: 5 μm (<bold>A–E</bold>); 10 μm (<bold>F–M</bold>). Structures were stained with 1% Congo Red aqueous solution before photographing.</p></caption><graphic xmlns:xlink="http://www.w3.org/1999/xlink" xlink:href="mycokeys-105-049-g010.jpg" position="float" orientation="portrait" xlink:type="simple" id="oo_1032676.jpg"><uri content-type="original_file" xlink:type="simple">https://binary.pensoft.net/fig/1032676</uri></graphic></fig></tp:treatment-sec><tp:treatment-sec sec-type="description" id="SECID0EQIFK"><title>Description.</title><p>Pileus 2.5–8.0 mm in diameter, hemispherical or campanulate when young, becoming campanulate with age, umbilicate at the centre, sulcate, finely granulose all over, Dark Livid Brown (XXXIX1′′′k), Benzo Brown (XLVI13′′′′i) to Fuscous (XLVI13′′′′k) at the centre, Pale Smoke Grey (XLVI21′′′′f) in the margin, uplifted or recurved at the margin and sometimes rimose in age, dry. Context white, thin, fragile. Lamellae adnexed to slightly subdecurrent, white, with 1–2 tiers of lamellulae, edges concolorous with the face. Stipe 9.5–14.0 × 1.0–1.5 mm, equal or slightly broadened at the base, hollow, fragile, white, sometimes inconspicuous Pale Olive-Buff (XL21′′′d) at the base, densely pruinose, but sparsely with age, base covered with small white fibrils. Odour and taste indistinctive.</p><p>Basidiospores (60/3/2) (5.6) 5.8–6.4–7.1 (7.5) × (4.8) 5.0–5.6–6.5 (6.8) μm [Q = 1.06–1.27, Q = <italic>1.16</italic> ± 0.054] [holotype (40/2/1) (5.7) 5.9–6.5–7.2 (7.5) × (4.9) 5.0–5.5–6.5 (6.8) μm, Q = 1.07–1.27, Q = <italic>1.18</italic> ± 0.052], subglobose to broadly ellipsoid, hyaline in 5% <abbrev xmlns:xlink="http://www.w3.org/1999/xlink" xlink:title="potassium hydroxide" id="ABBRID0E2IFK" xlink:type="simple">KOH</abbrev>, smooth, thin-walled, guttulate, amyloid. Basidia 28–37 × 7–9 μm, 4-spored, clavate, sterigmata 1.4–2.7 × 0.8–1.7 μm. Cheilocystidia 28–62 × 9–15 μm, distinct, flexuose, narrowly utriform, fusoid or lageniform, subcapitate, thin-walled, hyaline. Pleurocystidia absent. Lamellae trama subregular; hyphae 2–6 μm wide, thin-walled, hyaline, amyloid. Pileipellis hyphae 2–8 μm wide, smooth; pileocystidia 62–116 × 10–19 μm, lageniform, subulate, apically obtuse, distinctly 0.8–1.8 μm thick-walled, with a thin-walled base, hyaline, smooth. Stipitipellis a cutis made up of 3–9 μm wide hyphae, smooth, thin-walled; caulocystidia 34–62 × 5–10 μm, subulate, fusoid, lageniform, sometimes clavate, always thick-walled in the middle part and with a thin-walled base, smooth, transparent. Clamps present in all tissues.</p></tp:treatment-sec><tp:treatment-sec sec-type="Habit and habitat" id="SECID0E6IFK"><title>Habit and habitat.</title><p>Solitary or scattered on rotten wood or branches in <italic><tp:taxon-name><tp:taxon-name-part taxon-name-part-type="genus" reg="Acer">Acer</tp:taxon-name-part></tp:taxon-name></italic>, <italic><tp:taxon-name><tp:taxon-name-part taxon-name-part-type="genus" reg="Armeniaca">Armeniaca</tp:taxon-name-part></tp:taxon-name></italic>, <italic><tp:taxon-name><tp:taxon-name-part taxon-name-part-type="genus" reg="Cercidiphyllum">Cercidiphyllum</tp:taxon-name-part></tp:taxon-name></italic>, <italic><tp:taxon-name><tp:taxon-name-part taxon-name-part-type="genus" reg="Emmenopterys">Emmenopterys</tp:taxon-name-part></tp:taxon-name></italic> and <italic><tp:taxon-name><tp:taxon-name-part taxon-name-part-type="genus" reg="Picea">Picea</tp:taxon-name-part></tp:taxon-name></italic> mixed forests.</p></tp:treatment-sec><tp:treatment-sec sec-type="distribution" id="SECID0EIKFK"><title>Known distribution.</title><p>Zhejiang Province, China.</p></tp:treatment-sec><tp:treatment-sec sec-type="material" id="SECID0ENKFK"><title>Additional material examined.</title><p>China. Zhejiang Province: Baiyun National Forest Park, Liandu District, Lishui City, 2 Aug 2021, Qin Na, Yupeng Ge, Zewei Liu, Yaping Hu and Hui Ding, <italic>FFAAS1035</italic> (collection number MY0475).</p></tp:treatment-sec><tp:treatment-sec sec-type="notes" id="SECID0EVKFK"><title>Notes.</title><p><italic><tp:taxon-name><tp:taxon-name-part taxon-name-part-type="genus" reg="Leucoinocybe">Leucoinocybe</tp:taxon-name-part><tp:taxon-name-part taxon-name-part-type="species" reg="subglobispora">subglobispora</tp:taxon-name-part></tp:taxon-name></italic> is considered to be a distinct species of <italic><tp:taxon-name><tp:taxon-name-part taxon-name-part-type="genus" reg="Leucoinocybe">Leucoinocybe</tp:taxon-name-part></tp:taxon-name></italic> on account of its subdecurrent lamellae, subglobose to broadly ellipsoid basidiospores, thick-walled pileocystidia and caulocystidia and saprophytic habitat. <italic><tp:taxon-name><tp:taxon-name-part taxon-name-part-type="genus" reg="Leucoinocybe">Leucoinocybe</tp:taxon-name-part><tp:taxon-name-part taxon-name-part-type="species" reg="lenta">lenta</tp:taxon-name-part></tp:taxon-name></italic>, the type species of <italic><tp:taxon-name><tp:taxon-name-part taxon-name-part-type="genus" reg="Leucoinocybe">Leucoinocybe</tp:taxon-name-part></tp:taxon-name></italic>, also has a white stipe and lamellae, similarly-shaped cheilocystidia and thick-walled pileocystidia, but differs from the new species by the presence of a reddish-brown pileus with pinkish shades or pale pinkish-beige at the centre that fades to white towards the margin, larger basidiomata and ellipsoid basidiospores [(5.3)6.0–7.3(7.9) × (3.8)4.0–4.5(5.1) μm] (<xref ref-type="bibr" rid="B28">Gröger 2006</xref>; <xref ref-type="bibr" rid="B26">Eyssartier and Roux 2011</xref>; <xref ref-type="bibr" rid="B6">Antonín et al. 2019</xref>; <xref ref-type="bibr" rid="B37">Kaygusuz et al. 2020</xref>). <italic><tp:taxon-name><tp:taxon-name-part taxon-name-part-type="genus" reg="Leucoinocybe">Leucoinocybe</tp:taxon-name-part><tp:taxon-name-part taxon-name-part-type="species" reg="taniae">taniae</tp:taxon-name-part></tp:taxon-name></italic> (= <italic><tp:taxon-name><tp:taxon-name-part taxon-name-part-type="genus" reg="Clitocybula">Clitocybula</tp:taxon-name-part><tp:taxon-name-part taxon-name-part-type="species" reg="flavoaurantia">flavoaurantia</tp:taxon-name-part></tp:taxon-name></italic>) resembles <italic><tp:taxon-name><tp:taxon-name-part taxon-name-part-type="genus" reg="Leucoinocybe">L.</tp:taxon-name-part><tp:taxon-name-part taxon-name-part-type="species" reg="subglobispora">subglobispora</tp:taxon-name-part></tp:taxon-name></italic> in having a brown pileus, white and decurrent lamellae and a white stipe with a brownish base, but differs in possessing the following features: a reddish-yellow pileus when old, larger and broadly amygdaliform spores (6.2–7.8 × 4.8–7.0 μm) and thin-walled pileocystidia and caulocystidia (<xref ref-type="bibr" rid="B86">Vila 2002</xref>; <xref ref-type="bibr" rid="B14">Contu 2003</xref>; <xref ref-type="bibr" rid="B53">Malysheva and Morozova 2011</xref>; <xref ref-type="bibr" rid="B6">Antonín et al. 2019</xref>). <italic><tp:taxon-name><tp:taxon-name-part taxon-name-part-type="genus" reg="Leucoinocybe">Leucoinocybe</tp:taxon-name-part><tp:taxon-name-part taxon-name-part-type="species" reg="sulcata">sulcata</tp:taxon-name-part></tp:taxon-name></italic>, recently described as a new taxon from India, is easily distinguished from the new species by the presence of greyish-orange to brown basidiomata, a larger pileus (13–52 mm in diam.), broadly ellipsoid to subamygdaliform basidiospores (5.0–6.5 × 4.0–5.5 μm; Q = 1.1–1.5) and thin-walled caulocystidia and the absence of pileocystidia (<xref ref-type="bibr" rid="B43">Latha et al. 2015</xref>). <italic><tp:taxon-name><tp:taxon-name-part taxon-name-part-type="genus" reg="Leucoinocybe">Leucoinocybe</tp:taxon-name-part><tp:taxon-name-part taxon-name-part-type="species" reg="lishuiensis">lishuiensis</tp:taxon-name-part></tp:taxon-name></italic>, reported as a new species from south-eastern China in our previous study, can be easily mistaken for <italic><tp:taxon-name><tp:taxon-name-part taxon-name-part-type="genus" reg="Leucoinocybe">L.</tp:taxon-name-part><tp:taxon-name-part taxon-name-part-type="species" reg="subglobispora">subglobispora</tp:taxon-name-part></tp:taxon-name></italic> on account of having an identical habit and habitat, a small, pure-brown pileus, slightly decurrent lamellae, similarly-shaped cheilocystidia and thick-walled pileocystidia and caulocystidia; however, the narrowly ellipsoid basidiospores and smaller pileocystidia of <italic><tp:taxon-name><tp:taxon-name-part taxon-name-part-type="genus" reg="Leucoinocybe">L.</tp:taxon-name-part><tp:taxon-name-part taxon-name-part-type="species" reg="lishuiensis">lishuiensis</tp:taxon-name-part></tp:taxon-name></italic> can be used to distinguish this species from <italic><tp:taxon-name><tp:taxon-name-part taxon-name-part-type="genus" reg="Leucoinocybe">L.</tp:taxon-name-part><tp:taxon-name-part taxon-name-part-type="species" reg="subglobispora">subglobispora</tp:taxon-name-part></tp:taxon-name></italic> (<xref ref-type="bibr" rid="B62">Na et al. 2021</xref>). Another new combination of <italic><tp:taxon-name><tp:taxon-name-part taxon-name-part-type="genus" reg="Leucoinocybe">Leucoinocybe</tp:taxon-name-part></tp:taxon-name></italic>, <italic><tp:taxon-name><tp:taxon-name-part taxon-name-part-type="genus" reg="Leucoinocybe">L.</tp:taxon-name-part><tp:taxon-name-part taxon-name-part-type="species" reg="auricoma">auricoma</tp:taxon-name-part></tp:taxon-name></italic> (Har. Takah.) Matheny, originally named <italic><tp:taxon-name><tp:taxon-name-part taxon-name-part-type="genus" reg="Mycena">Mycena</tp:taxon-name-part><tp:taxon-name-part taxon-name-part-type="species" reg="auricoma">auricoma</tp:taxon-name-part></tp:taxon-name></italic> Har. Takah., is also comparable to the present species in having thick-walled pileocystidia and caulocystidia; however, <italic><tp:taxon-name><tp:taxon-name-part taxon-name-part-type="genus" reg="Leucoinocybe">L.</tp:taxon-name-part><tp:taxon-name-part taxon-name-part-type="species" reg="auricoma">auricoma</tp:taxon-name-part></tp:taxon-name></italic> has a yellowish-orange flocculent pileus and stipe, ovoid-ellipsoid to ellipsoid basidiospores (5–7 × 3–4 μm) and pileocystidia and caulocystidia with yellow contents (<xref ref-type="bibr" rid="B82">Takahashi 1999</xref>; <xref ref-type="bibr" rid="B56">Matheny et al. 2020</xref>).</p></tp:treatment-sec><ref-list><ref id="B28"><mixed-citation xmlns:xlink="http://www.w3.org/1999/xlink" xlink:type="simple"><person-group><name name-style="western"><surname>Gröger</surname><given-names>F</given-names></name></person-group> (<year>2006</year>) Bestimmungsschlüssel für Blätterpilze und Röhrlinge in Europa. Band 1. Regensburger Mykologische Schriften, 638 pp.</mixed-citation></ref><ref id="B26"><mixed-citation xmlns:xlink="http://www.w3.org/1999/xlink" xlink:type="simple"><person-group><name name-style="western"><surname>Eyssartier</surname><given-names>G</given-names></name><name name-style="western"><surname>Roux</surname><given-names>P</given-names></name></person-group> (<year>2011</year>) <source>Le guide des champignons France et Europe.</source><publisher-name>Belin</publisher-name>, <publisher-loc>Paris</publisher-loc>, <size units="page">1150 pp</size>.</mixed-citation></ref><ref id="B6"><mixed-citation xmlns:xlink="http://www.w3.org/1999/xlink" xlink:type="simple"><person-group><name name-style="western"><surname>Antonín</surname><given-names>V</given-names></name><name name-style="western"><surname>Borovička</surname><given-names>J</given-names></name><name name-style="western"><surname>Holec</surname><given-names>J</given-names></name><name name-style="western"><surname>Piltaver</surname><given-names>A</given-names></name><name name-style="western"><surname>Kolařík</surname><given-names>M</given-names></name></person-group> (<year>2019</year>) <article-title>Taxonomic update of <italic><tp:taxon-name><tp:taxon-name-part taxon-name-part-type="genus">Clitocybula</tp:taxon-name-part></tp:taxon-name></italic> sensu lato with a new generic classification.</article-title><source>Fungal Biology</source><volume>123</volume>(<issue>6</issue>): <fpage>431</fpage>–<lpage>447</lpage>. <ext-link xlink:href="10.1016/j.funbio.2019.03.004" ext-link-type="doi" xlink:type="simple">https://doi.org/10.1016/j.funbio.2019.03.004</ext-link></mixed-citation></ref><ref id="B37"><mixed-citation xmlns:xlink="http://www.w3.org/1999/xlink" xlink:type="simple"><person-group><name name-style="western"><surname>Kaygusuz</surname><given-names>O</given-names></name><name name-style="western"><surname>Ševčíková</surname><given-names>H</given-names></name><name name-style="western"><surname>Battistin</surname><given-names>E</given-names></name><name name-style="western"><surname>Türkekul</surname><given-names>B</given-names></name></person-group> (<year>2020</year>) <article-title>A multi-gene molecular phylogeny regarding the two phylogenetically close genera <italic><tp:taxon-name><tp:taxon-name-part taxon-name-part-type="genus">Hydropus</tp:taxon-name-part></tp:taxon-name></italic> and <italic><tp:taxon-name><tp:taxon-name-part taxon-name-part-type="genus">Leucoinocybe</tp:taxon-name-part></tp:taxon-name></italic> (<tp:taxon-name><tp:taxon-name-part taxon-name-part-type="order">Agaricales</tp:taxon-name-part></tp:taxon-name>, <tp:taxon-name><tp:taxon-name-part taxon-name-part-type="phylum">Basidiomycota</tp:taxon-name-part></tp:taxon-name>), new for Turkey.</article-title><source>Nova Hedwigia</source><volume>111</volume>(<issue>3–4</issue>): <fpage>429</fpage>–<lpage>448</lpage>. <ext-link xlink:href="10.1127/nova_hedwigia/2020/0601" ext-link-type="doi" xlink:type="simple">https://doi.org/10.1127/nova_hedwigia/2020/0601</ext-link></mixed-citation></ref><ref id="B86"><mixed-citation xmlns:xlink="http://www.w3.org/1999/xlink" xlink:type="simple"><person-group><name name-style="western"><surname>Vila</surname><given-names>J</given-names></name></person-group> (<year>2002</year>) <article-title><italic><tp:taxon-name><tp:taxon-name-part taxon-name-part-type="genus">Clitocybula</tp:taxon-name-part><tp:taxon-name-part taxon-name-part-type="species">taniae</tp:taxon-name-part></tp:taxon-name></italic> Vila, una nova espècie del litoral català.</article-title><source>Revista Catalana de Micologia</source><volume>24</volume>: <fpage>283</fpage>–<lpage>286</lpage>.</mixed-citation></ref><ref id="B14"><mixed-citation xmlns:xlink="http://www.w3.org/1999/xlink" xlink:type="simple"><person-group><name name-style="western"><surname>Contu</surname><given-names>M</given-names></name></person-group> (<year>2003</year>) <article-title>Una straordinaria nuova specie di <italic><tp:taxon-name><tp:taxon-name-part taxon-name-part-type="genus">Pseudoomphalina</tp:taxon-name-part></tp:taxon-name></italic> (<tp:taxon-name><tp:taxon-name-part taxon-name-part-type="class">Basidiomycetes</tp:taxon-name-part></tp:taxon-name>, <tp:taxon-name><tp:taxon-name-part taxon-name-part-type="subfamily">Leucopaxilloideae</tp:taxon-name-part></tp:taxon-name>) dalla Sardegna.</article-title><source>Micologia e Vegetazione Mediterranea</source><volume>18</volume>(<issue>1</issue>): <fpage>61</fpage>–<lpage>68</lpage>.</mixed-citation></ref><ref id="B53"><mixed-citation xmlns:xlink="http://www.w3.org/1999/xlink" xlink:type="simple"><person-group><name name-style="western"><surname>Malysheva</surname><given-names>EF</given-names></name><name name-style="western"><surname>Morozova</surname><given-names>OV</given-names></name></person-group> (<year>2011</year>) <article-title>New combinations in <italic><tp:taxon-name><tp:taxon-name-part taxon-name-part-type="genus">Clitocybula</tp:taxon-name-part></tp:taxon-name></italic>: A study of cystidiate <italic><tp:taxon-name><tp:taxon-name-part taxon-name-part-type="genus">Pseudoomphalina</tp:taxon-name-part></tp:taxon-name></italic> species (<tp:taxon-name><tp:taxon-name-part taxon-name-part-type="phylum">Basidiomycota</tp:taxon-name-part></tp:taxon-name>, <tp:taxon-name><tp:taxon-name-part taxon-name-part-type="class">Agaricomycetes</tp:taxon-name-part></tp:taxon-name>).</article-title><source>Sydowia</source><volume>63</volume>(<issue>1</issue>): <fpage>85</fpage>–<lpage>104</lpage>.</mixed-citation></ref><ref id="B43"><mixed-citation xmlns:xlink="http://www.w3.org/1999/xlink" xlink:type="simple"><person-group><name name-style="western"><surname>Latha</surname><given-names>KPD</given-names></name><name name-style="western"><surname>Raj</surname><given-names>KNA</given-names></name><name name-style="western"><surname>Sharafudheen</surname><given-names>SA</given-names></name><name name-style="western"><surname>Manimohan</surname><given-names>P</given-names></name></person-group> (<year>2015</year>) <article-title><italic><tp:taxon-name><tp:taxon-name-part taxon-name-part-type="genus">Clitocybula</tp:taxon-name-part><tp:taxon-name-part taxon-name-part-type="species">sulcata</tp:taxon-name-part></tp:taxon-name></italic>–a new species from India.</article-title><source>Phytotaxa</source><volume>208</volume>(<issue>1</issue>): <fpage>063</fpage>–<lpage>069</lpage>. <ext-link xlink:href="10.11646/phytotaxa.208.1.6" ext-link-type="doi" xlink:type="simple">https://doi.org/10.11646/phytotaxa.208.1.6</ext-link></mixed-citation></ref><ref id="B62"><mixed-citation xmlns:xlink="http://www.w3.org/1999/xlink" xlink:type="simple"><person-group><name name-style="western"><surname>Na</surname><given-names>Q</given-names></name><name name-style="western"><surname>Hu</surname><given-names>YP</given-names></name><name name-style="western"><surname>Liu</surname><given-names>ZW</given-names></name><name name-style="western"><surname>Zeng</surname><given-names>H</given-names></name><name name-style="western"><surname>Qi</surname><given-names>LL</given-names></name><name name-style="western"><surname>Ding</surname><given-names>H</given-names></name><name name-style="western"><surname>Cheng</surname><given-names>X</given-names></name><name name-style="western"><surname>Ge</surname><given-names>Y</given-names></name></person-group> (<year>2021</year>) <article-title>The first reported occurrence of <italic><tp:taxon-name><tp:taxon-name-part taxon-name-part-type="genus">Leucoinocybe</tp:taxon-name-part></tp:taxon-name></italic> (<tp:taxon-name><tp:taxon-name-part taxon-name-part-type="family">Porotheleaceae</tp:taxon-name-part></tp:taxon-name>, <tp:taxon-name><tp:taxon-name-part taxon-name-part-type="order">Agaricales</tp:taxon-name-part></tp:taxon-name>) in China: <italic><tp:taxon-name><tp:taxon-name-part taxon-name-part-type="genus">Leucoinocybe</tp:taxon-name-part><tp:taxon-name-part taxon-name-part-type="species">lishuiensis</tp:taxon-name-part></tp:taxon-name></italic> sp. nov. from Zhejiang Province.</article-title><source>Nova Hedwigia</source><volume>113</volume>(<issue>3–4</issue>): <fpage>453</fpage>–<lpage>469</lpage>. <ext-link xlink:href="10.1127/nova_hedwigia/2021/0661" ext-link-type="doi" xlink:type="simple">https://doi.org/10.1127/nova_hedwigia/2021/0661</ext-link></mixed-citation></ref><ref id="B82"><mixed-citation xmlns:xlink="http://www.w3.org/1999/xlink" xlink:type="simple"><person-group><name name-style="western"><surname>Takahashi</surname><given-names>H</given-names></name></person-group> (<year>1999</year>) <article-title><italic><tp:taxon-name><tp:taxon-name-part taxon-name-part-type="genus">Mycena</tp:taxon-name-part><tp:taxon-name-part taxon-name-part-type="species">auricoma</tp:taxon-name-part></tp:taxon-name></italic>, a new species of <tp:taxon-name><tp:taxon-name-part taxon-name-part-type="genus">Mycena</tp:taxon-name-part><tp:taxon-name-part taxon-name-part-type="infraspecific-rank">section</tp:taxon-name-part><tp:taxon-name-part taxon-name-part-type="section">Radiatae</tp:taxon-name-part></tp:taxon-name> from Japan, and <italic><tp:taxon-name><tp:taxon-name-part taxon-name-part-type="genus">Mycena</tp:taxon-name-part><tp:taxon-name-part taxon-name-part-type="species">spinosissima</tp:taxon-name-part></tp:taxon-name></italic>, a new record in Japan.</article-title><source>Mycoscience</source><volume>40</volume>(<issue>1</issue>): <fpage>73</fpage>–<lpage>80</lpage>. <ext-link xlink:href="10.1007/BF02465677" ext-link-type="doi" xlink:type="simple">https://doi.org/10.1007/BF02465677</ext-link></mixed-citation></ref><ref id="B56"><mixed-citation xmlns:xlink="http://www.w3.org/1999/xlink" xlink:type="simple"><person-group><name name-style="western"><surname>Matheny</surname><given-names>PB</given-names></name><name name-style="western"><surname>Hughes</surname><given-names>KW</given-names></name><name name-style="western"><surname>Kalichman</surname><given-names>J</given-names></name><name name-style="western"><surname>Lebeuf</surname><given-names>R</given-names></name></person-group> (<year>2020</year>) <italic><tp:taxon-name><tp:taxon-name-part taxon-name-part-type="genus">Pulverulina</tp:taxon-name-part></tp:taxon-name></italic>, a new genus of <tp:taxon-name><tp:taxon-name-part taxon-name-part-type="order">Agaricales</tp:taxon-name-part></tp:taxon-name> for <italic><tp:taxon-name><tp:taxon-name-part taxon-name-part-type="genus">Clitocybe</tp:taxon-name-part><tp:taxon-name-part taxon-name-part-type="species">ulmicola</tp:taxon-name-part></tp:taxon-name></italic>. Southeastern Naturalist (Steuben, ME) 19(3): 447–459. <ext-link xlink:href="10.1656/058.019.0301" ext-link-type="doi" xlink:type="simple">https://doi.org/10.1656/058.019.0301</ext-link></mixed-citation></ref></ref-list></tp:taxon-treatment>
