# Supplementary material for: ﻿Morphological and phylogenetic analyses reveal five new species of Porotheleaceae (Agaricales, Basidiomycota) from China
Source: MycoKeys. 2024 Apr 25;105:49–95. doi: 10.3897/mycokeys.105.118826 (PMC11066505; doi:10.3897/mycokeys.105.118826)
Supplement: XML Treatment for Marasmiellomycena albodescendens [file mycokeys.105.118826-treatment4.xml]

<!DOCTYPE tp:taxon-treatment
  PUBLIC "-//TaxonX//DTD Taxonomic Treatment Publishing DTD v0 20100105//EN" "tax-treatment-NSO.dtd">
<tp:taxon-treatment xmlns:tp="http://www.plazi.org/taxpub"><tp:treatment-meta><kwd-group><label>Taxon classification</label><kwd>
                <named-content content-type="kingdom">Fungi</named-content>
              </kwd><kwd>
                <named-content content-type="order">Agaricales</named-content>
              </kwd><kwd>
                <named-content content-type="family">Porotheleaceae</named-content>
              </kwd></kwd-group><mixed-citation publication-type="journal"><person-group><name><surname>Na</surname><given-names>Qin</given-names></name><name><surname>Zeng</surname><given-names>Hui</given-names></name><name><surname>Hu</surname><given-names>Yaping</given-names></name><name><surname>Ding</surname><given-names>Hui</given-names></name><name><surname>Ke</surname><given-names>Binrong</given-names></name><name><surname>Zeng</surname><given-names>Zhiheng</given-names></name><name><surname>Liu</surname><given-names>Changjing</given-names></name><name><surname>Cheng</surname><given-names>Xianhao</given-names></name><name><surname>Ge</surname><given-names>Yupeng</given-names></name></person-group><article-title>﻿Morphological and phylogenetic analyses reveal five new species of <tp:taxon-name><tp:taxon-name-part taxon-name-part-type="family">Porotheleaceae</tp:taxon-name-part></tp:taxon-name> (<tp:taxon-name><tp:taxon-name-part taxon-name-part-type="order">Agaricales</tp:taxon-name-part></tp:taxon-name>, <tp:taxon-name><tp:taxon-name-part taxon-name-part-type="phylum">Basidiomycota</tp:taxon-name-part></tp:taxon-name>) from China</article-title><source>MycoKeys</source><day>25</day><month>04</month><year>2024</year><volume>105</volume><fpage>49</fpage><lpage>95</lpage><pub-id pub-id-type="doi">10.3897/mycokeys.105.118826</pub-id></mixed-citation></tp:treatment-meta><tp:nomenclature><label>﻿</label><tp:taxon-name>
              <object-id xmlns:xlink="http://www.w3.org/1999/xlink" content-type="arpha" xlink:type="simple">42B4EF77-26AB-54F6-931B-E6DCA0579A8F</object-id>
              <tp:taxon-name-part taxon-name-part-type="genus" reg="Marasmiellomycena">Marasmiellomycena</tp:taxon-name-part>
              <tp:taxon-name-part taxon-name-part-type="species" reg="albodescendens">albodescendens</tp:taxon-name-part>
              <object-id xmlns:xlink="http://www.w3.org/1999/xlink" content-type="mycobank" xlink:type="simple">851718</object-id>
            </tp:taxon-name><tp:taxon-authority>(J.A. Cooper) Q.Na &amp; Y.P.Ge</tp:taxon-authority><tp:taxon-status xmlns:xlink="http://www.w3.org/1999/xlink" xlink:type="simple">comb. nov.</tp:taxon-status></tp:nomenclature><tp:treatment-sec sec-type="Basionym" id="SECID0EYSFK"><title>Basionym.</title><p><italic><tp:taxon-name><tp:taxon-name-part taxon-name-part-type="genus" reg="Porotheleum">Porotheleum</tp:taxon-name-part><tp:taxon-name-part taxon-name-part-type="species" reg="albodescendens">albodescendens</tp:taxon-name-part></tp:taxon-name></italic> J.A. Cooper, in Consiglio, Vizzini, Cooper, Marchetti, Angelini, Brugaletta &amp; Setti, Riv. Micol. 64(2): 117, 2022.</p></tp:treatment-sec><tp:treatment-sec sec-type="Type specimen" id="SECID0EJTFK"><title>Type specimen.</title><p><bold><italic>Holotype</italic></bold>: New Zealand: North Island, Taupo, Tauhara Centre, 15 May 2011, PDD 96321.</p></tp:treatment-sec><tp:treatment-sec sec-type="description" id="SECID0EUTFK"><title>Selected description.</title><p><xref ref-type="bibr" rid="B13">Consiglio et al. (2022)</xref>.</p></tp:treatment-sec><tp:treatment-sec sec-type="distribution" id="SECID0E5TFK"><title>Distribution.</title><p>New Zealand.</p></tp:treatment-sec><tp:treatment-sec sec-type="notes" id="SECID0EDUFK"><title>Notes.</title><p><italic><tp:taxon-name><tp:taxon-name-part taxon-name-part-type="genus" reg="Marasmiellomycena">Marasmiellomycena</tp:taxon-name-part><tp:taxon-name-part taxon-name-part-type="species" reg="albodescendens">albodescendens</tp:taxon-name-part></tp:taxon-name></italic> has marasmielloid basidiomes, a pure-white pileus, relatively large spores, no hymenial cystidia and abundant, thick-walled pileocystidia and caulocystidia with yellowish contents. Unlike other species of <italic><tp:taxon-name><tp:taxon-name-part taxon-name-part-type="genus" reg="Marasmiellomycena">Marasmiellomycena</tp:taxon-name-part></tp:taxon-name></italic> possessing a yellow, reddish-brown or yellowish-brown pileus, <italic><tp:taxon-name><tp:taxon-name-part taxon-name-part-type="genus" reg="Marasmiellomycena">M.</tp:taxon-name-part><tp:taxon-name-part taxon-name-part-type="species" reg="albodescendens">albodescendens</tp:taxon-name-part></tp:taxon-name></italic> can be easily recognised by its white pileus. The pileus of <italic><tp:taxon-name><tp:taxon-name-part taxon-name-part-type="genus" reg="Marasmiellomycena">Marasmiellomycena</tp:taxon-name-part><tp:taxon-name-part taxon-name-part-type="species" reg="albodescendens">albodescendens</tp:taxon-name-part></tp:taxon-name></italic> is macromorphologically more similar to some species of <italic><tp:taxon-name><tp:taxon-name-part taxon-name-part-type="genus" reg="Marasmiellus">Marasmiellus</tp:taxon-name-part></tp:taxon-name></italic> Murrill (<xref ref-type="bibr" rid="B81">Stevenson 1964</xref>); however, its micromorphological characteristics place this species in <italic><tp:taxon-name><tp:taxon-name-part taxon-name-part-type="genus" reg="Marasmiellomycena">Marasmiellomycena</tp:taxon-name-part></tp:taxon-name></italic>, consistent with the results of our phylogenetic analysis (Fig. <xref ref-type="fig" rid="F17">1</xref>). <italic><tp:taxon-name><tp:taxon-name-part taxon-name-part-type="genus" reg="Marasmiellomycena">Marasmiellomycena</tp:taxon-name-part><tp:taxon-name-part taxon-name-part-type="species" reg="albodescendens">albodescendens</tp:taxon-name-part></tp:taxon-name></italic> has been infrequently collected in New Zealand, but is probably common and widespread and grows on small, dead, fallen branches and twigs in indigenous scrub and broad-leaf forests in late summer and autumn (<xref ref-type="bibr" rid="B13">Consiglio et al. 2022</xref>).</p></tp:treatment-sec><tp:treatment-sec><!--Section generated to contain objects referenced in tp:taxon-treatment.--><fig id="F17" position="float" orientation="portrait"><object-id xmlns:xlink="http://www.w3.org/1999/xlink" content-type="doi" xlink:type="simple">10.3897/mycokeys.105.118826.figure1</object-id><object-id xmlns:xlink="http://www.w3.org/1999/xlink" content-type="arpha" xlink:type="simple">5FEA69D5-AD6F-5894-A48A-D622D83B803E</object-id><label>Figure 1.</label><caption><p>Phylogenetic consensus tree inferred from the Maximum Likelihood (<abbrev xmlns:xlink="http://www.w3.org/1999/xlink" xlink:title="Maximum Likelihood" id="ABBRID0EIJDK" xlink:type="simple">ML</abbrev>) analysis based on a concatenated <abbrev xmlns:xlink="http://www.w3.org/1999/xlink" xlink:title="internal transcribed spacer" id="ABBRID0EMJDK" xlink:type="simple">ITS</abbrev>, <abbrev xmlns:xlink="http://www.w3.org/1999/xlink" xlink:title="large subunit of nuclear ribosomal DNA" id="ABBRID0EQJDK" xlink:type="simple">nrLSU</abbrev> and <italic>rpb2</italic> dataset (MLB ≥ 75%, BPP ≥ 0.90 are indicated). The tree is rooted with <italic><tp:taxon-name><tp:taxon-name-part taxon-name-part-type="genus" reg="Mycena">Mycena</tp:taxon-name-part><tp:taxon-name-part taxon-name-part-type="species" reg="purpureofusca">purpureofusca</tp:taxon-name-part></tp:taxon-name></italic>. The new species and combination are marked by red.</p></caption><graphic xmlns:xlink="http://www.w3.org/1999/xlink" xlink:href="mycokeys-105-049-g001.jpg" position="float" orientation="portrait" xlink:type="simple" id="oo_1032667.jpg"><uri content-type="original_file" xlink:type="simple">https://binary.pensoft.net/fig/1032667</uri></graphic></fig></tp:treatment-sec><ref-list><ref id="B13"><mixed-citation xmlns:xlink="http://www.w3.org/1999/xlink" xlink:type="simple"><person-group><name name-style="western"><surname>Consiglio</surname><given-names>G</given-names></name><name name-style="western"><surname>Vizzini</surname><given-names>A</given-names></name><name name-style="western"><surname>Cooper</surname><given-names>J</given-names></name><name name-style="western"><surname>Marchetti</surname><given-names>M</given-names></name><name name-style="western"><surname>Angelini</surname><given-names>C</given-names></name><name name-style="western"><surname>Brugaletta</surname><given-names>E</given-names></name><name name-style="western"><surname>Setti</surname><given-names>L</given-names></name></person-group> (<year>2022</year>) The agaricoid members of the genus <italic><tp:taxon-name><tp:taxon-name-part taxon-name-part-type="genus">Porotheleum</tp:taxon-name-part></tp:taxon-name></italic> (<tp:taxon-name><tp:taxon-name-part taxon-name-part-type="family">Porotheleaceae</tp:taxon-name-part></tp:taxon-name>, <tp:taxon-name><tp:taxon-name-part taxon-name-part-type="order">Agaricales</tp:taxon-name-part></tp:taxon-name>), <italic><tp:taxon-name><tp:taxon-name-part taxon-name-part-type="genus">Porotheleum</tp:taxon-name-part></tp:taxon-name></italic> emend., <italic><tp:taxon-name><tp:taxon-name-part taxon-name-part-type="family">Porotheleaceae</tp:taxon-name-part></tp:taxon-name></italic> s. stricto, and new genera for <italic><tp:taxon-name><tp:taxon-name-part taxon-name-part-type="genus">Agaricus</tp:taxon-name-part><tp:taxon-name-part taxon-name-part-type="species">floccipes</tp:taxon-name-part></tp:taxon-name></italic> and <italic><tp:taxon-name><tp:taxon-name-part taxon-name-part-type="genus">Mycena</tp:taxon-name-part><tp:taxon-name-part taxon-name-part-type="species">subalpina</tp:taxon-name-part></tp:taxon-name></italic>. Rivista di Micologia 64(2): 99–190.</mixed-citation></ref><ref id="B81"><mixed-citation xmlns:xlink="http://www.w3.org/1999/xlink" xlink:type="simple"><person-group><name name-style="western"><surname>Stevenson</surname><given-names>G</given-names></name></person-group> (<year>1964</year>) <article-title>The <tp:taxon-name><tp:taxon-name-part taxon-name-part-type="order">Agaricales</tp:taxon-name-part></tp:taxon-name> of New Zealand: V.</article-title><source>Kew Bulletin</source><volume>19</volume>(<issue>1</issue>): <fpage>1</fpage>–<lpage>59</lpage>. <ext-link xlink:href="10.2307/4108283" ext-link-type="doi" xlink:type="simple">https://doi.org/10.2307/4108283</ext-link></mixed-citation></ref></ref-list></tp:taxon-treatment>
