# Supplementary material for: ﻿Morphological and phylogenetic analyses reveal five new species of Porotheleaceae (Agaricales, Basidiomycota) from China
Source: MycoKeys. 2024 Apr 25;105:49–95. doi: 10.3897/mycokeys.105.118826 (PMC11066505; doi:10.3897/mycokeys.105.118826)
Supplement: XML Treatment for Marasmiellomycena tomentosa [file mycokeys.105.118826-treatment5.xml]

<!DOCTYPE tp:taxon-treatment
  PUBLIC "-//TaxonX//DTD Taxonomic Treatment Publishing DTD v0 20100105//EN" "tax-treatment-NSO.dtd">
<tp:taxon-treatment xmlns:tp="http://www.plazi.org/taxpub"><tp:treatment-meta><kwd-group><label>Taxon classification</label><kwd>
                <named-content content-type="kingdom">Fungi</named-content>
              </kwd><kwd>
                <named-content content-type="order">Agaricales</named-content>
              </kwd><kwd>
                <named-content content-type="family">Porotheleaceae</named-content>
              </kwd></kwd-group><mixed-citation publication-type="journal"><person-group><name><surname>Na</surname><given-names>Qin</given-names></name><name><surname>Zeng</surname><given-names>Hui</given-names></name><name><surname>Hu</surname><given-names>Yaping</given-names></name><name><surname>Ding</surname><given-names>Hui</given-names></name><name><surname>Ke</surname><given-names>Binrong</given-names></name><name><surname>Zeng</surname><given-names>Zhiheng</given-names></name><name><surname>Liu</surname><given-names>Changjing</given-names></name><name><surname>Cheng</surname><given-names>Xianhao</given-names></name><name><surname>Ge</surname><given-names>Yupeng</given-names></name></person-group><article-title>﻿Morphological and phylogenetic analyses reveal five new species of <tp:taxon-name><tp:taxon-name-part taxon-name-part-type="family">Porotheleaceae</tp:taxon-name-part></tp:taxon-name> (<tp:taxon-name><tp:taxon-name-part taxon-name-part-type="order">Agaricales</tp:taxon-name-part></tp:taxon-name>, <tp:taxon-name><tp:taxon-name-part taxon-name-part-type="phylum">Basidiomycota</tp:taxon-name-part></tp:taxon-name>) from China</article-title><source>MycoKeys</source><day>25</day><month>04</month><year>2024</year><volume>105</volume><fpage>49</fpage><lpage>95</lpage><pub-id pub-id-type="doi">10.3897/mycokeys.105.118826</pub-id></mixed-citation></tp:treatment-meta><tp:nomenclature><label>﻿</label><tp:taxon-name>
              <object-id xmlns:xlink="http://www.w3.org/1999/xlink" content-type="arpha" xlink:type="simple">75656C5C-F842-5871-BDDC-ACDA1742F6A7</object-id>
              <tp:taxon-name-part taxon-name-part-type="genus" reg="Marasmiellomycena">Marasmiellomycena</tp:taxon-name-part>
              <tp:taxon-name-part taxon-name-part-type="species" reg="tomentosa">tomentosa</tp:taxon-name-part>
              <object-id xmlns:xlink="http://www.w3.org/1999/xlink" content-type="mycobank" xlink:type="simple">851717</object-id>
            </tp:taxon-name><tp:taxon-authority>Q.Na &amp; Y.P.Ge</tp:taxon-authority><tp:taxon-status xmlns:xlink="http://www.w3.org/1999/xlink" xlink:type="simple">sp. nov.</tp:taxon-status><xref ref-type="fig" rid="F10">Figs 11</xref><xref ref-type="fig" rid="F11">, 12</xref><xref ref-type="fig" rid="F12">, 13</xref><xref ref-type="fig" rid="F13">, 14</xref></tp:nomenclature><tp:treatment-sec sec-type="diagnosis" id="SECID0EQYFK"><title>Diagnosis.</title><p>Pileus and stipe distinctly tomentose. Pileus dark brown, subsquamulose. Basidiospores narrowly ellipsoid, slightly amyloid. Hymenial cystidia absent. Pileipellis and stipitipellis sarcodimitic, hyphae thick-walled with yellowish-brown pigments. Pileocystidia and caulocystidia thick-walled with yellow contents. Differs from <italic><tp:taxon-name><tp:taxon-name-part taxon-name-part-type="genus" reg="Marasmiellomycena">M.</tp:taxon-name-part><tp:taxon-name-part taxon-name-part-type="species" reg="pseudoomphaliiformis">pseudoomphaliiformis</tp:taxon-name-part></tp:taxon-name></italic> by possessing a distinctly tomentose, dark-brown subsquamulose pileus, narrowly ellipsoid basidiospores and absence of cheilocystidia.</p><fig id="F10" position="float" orientation="portrait"><object-id xmlns:xlink="http://www.w3.org/1999/xlink" content-type="doi" xlink:type="simple">10.3897/mycokeys.105.118826.figure11</object-id><object-id xmlns:xlink="http://www.w3.org/1999/xlink" content-type="arpha" xlink:type="simple">DFA014B5-4516-5A84-A534-3BE793B094A9</object-id><label>Figure 11.</label><caption><p>Basidiomata of <italic><tp:taxon-name><tp:taxon-name-part taxon-name-part-type="genus" reg="Marasmiellomycena">Marasmiellomycena</tp:taxon-name-part><tp:taxon-name-part taxon-name-part-type="species" reg="tomentosa">tomentosa</tp:taxon-name-part></tp:taxon-name></italic><bold>A–D</bold> collection <italic>FFAAS1036</italic>, holotype <bold>E, F</bold> collection <italic>FFAAS1037</italic><bold>G, H</bold> collection <italic>FFAAS1038</italic>. Scale bars: 10 mm (<bold>A–H</bold>).</p></caption><graphic xmlns:xlink="http://www.w3.org/1999/xlink" xlink:href="mycokeys-105-049-g011.jpg" position="float" orientation="portrait" xlink:type="simple" id="oo_1032677.jpg"><uri content-type="original_file" xlink:type="simple">https://binary.pensoft.net/fig/1032677</uri></graphic></fig></tp:treatment-sec><tp:treatment-sec sec-type="Holotype" id="SECID0EH1FK"><title>Holotype.</title><p>China. Zhejiang Province: Tianmu Mountain, Hangzhou City, 30 Jul 2021, Qin Na, Zewei Liu, Yulan Sun and Yupeng Ge, <italic>FFAAS1036</italic> (collection number MY0421).</p><fig id="F11" position="float" orientation="portrait"><object-id xmlns:xlink="http://www.w3.org/1999/xlink" content-type="doi" xlink:type="simple">10.3897/mycokeys.105.118826.figure12</object-id><object-id xmlns:xlink="http://www.w3.org/1999/xlink" content-type="arpha" xlink:type="simple">CCDB8216-AA7B-5EF2-9744-604E90BE0D95</object-id><label>Figure 12.</label><caption><p>Morphological features of <italic><tp:taxon-name><tp:taxon-name-part taxon-name-part-type="genus" reg="Marasmiellomycena">Marasmiellomycena</tp:taxon-name-part><tp:taxon-name-part taxon-name-part-type="species" reg="tomentosa">tomentosa</tp:taxon-name-part></tp:taxon-name></italic> (<italic>FFAAS1036</italic>, holotype) <bold>A</bold> basidiomata <bold>B</bold> basidiospores <bold>C</bold> basidia <bold>D</bold> pileipellis and pileocystidia. Scale bars: 10 mm (<bold>A</bold>); 10 μm (<bold>B–D</bold>).</p></caption><graphic xmlns:xlink="http://www.w3.org/1999/xlink" xlink:href="mycokeys-105-049-g012.jpg" position="float" orientation="portrait" xlink:type="simple" id="oo_1032678.jpg"><uri content-type="original_file" xlink:type="simple">https://binary.pensoft.net/fig/1032678</uri></graphic></fig></tp:treatment-sec><tp:treatment-sec sec-type="etymology" id="SECID0EV2FK"><title>Etymology.</title><p>Name refers to the tomentose to subsquamulose pileus.</p><fig id="F12" position="float" orientation="portrait"><object-id xmlns:xlink="http://www.w3.org/1999/xlink" content-type="doi" xlink:type="simple">10.3897/mycokeys.105.118826.figure13</object-id><object-id xmlns:xlink="http://www.w3.org/1999/xlink" content-type="arpha" xlink:type="simple">07EE5EC1-EF2E-5E22-9AE9-F0593416016B</object-id><label>Figure 13.</label><caption><p>Morphological features of <italic><tp:taxon-name><tp:taxon-name-part taxon-name-part-type="genus" reg="Marasmiellomycena">Marasmiellomycena</tp:taxon-name-part><tp:taxon-name-part taxon-name-part-type="species" reg="tomentosa">tomentosa</tp:taxon-name-part></tp:taxon-name></italic> (<italic>FFAAS1036</italic>, holotype) <bold>A</bold> stipitipellis and caulocystidia. Scale bars: 10 μm (<bold>A</bold>).</p></caption><graphic xmlns:xlink="http://www.w3.org/1999/xlink" xlink:href="mycokeys-105-049-g013.jpg" position="float" orientation="portrait" xlink:type="simple" id="oo_1032679.jpg"><uri content-type="original_file" xlink:type="simple">https://binary.pensoft.net/fig/1032679</uri></graphic></fig></tp:treatment-sec><tp:treatment-sec sec-type="description" id="SECID0EY3FK"><title>Description.</title><p>Pileus 0.5–18.5 mm in diameter, at first convex or campanulate, soon expanding to plano-convex, always depressed to umbilicate at the centre, surface dry, densely covered with minute white (LIII) pubescence, tomentose all over, subsquamulose, ground colour Verona Brown (XXIX13′′k) to Warm Sepia (XXIX13′′m), Mustard Yellow (XVI19′b), Old Gold (XVI19′i) to Buffy Citrine (XVI19′k), Saccardo’s Olive (XVI19′m) at the centre, fading to Wax Yellow (XLVI21′′′′f) when old, margin slightly sulcate, uplifted or recurved in age. Context thin, Primrose Yellow (XXX23′′d). Lamellae decurrent to subdecurrent, Wax Yellow (XLVI21′′′′f), Mustard Yellow (XVI19′b), with 1–2 tiers of lamellulae, edges concolorous with the face, slightly fimbriate edge. Stipe 7.5–21.0 × 1.0–1.6 mm, central, terete, curved, equal or slightly broadened at the base, hollow or stuffed, dry, Mustard Yellow (XVI19′b) in the upper part, Saccardo’s Olive (XVI19′m), Benzo Brown (XLVI13′′′′i), Fuscous (XLVI13′′′′m), Deep Greyish-Olive (XLVI21′′′′b) towards the base, densely and minutely silky-fibrillose and white (LIII) pruinose-floccose to tomentose throughout, base covered with white mycelium. Odour indistinct to fungoid, taste mild.</p><fig id="F13" position="float" orientation="portrait"><object-id xmlns:xlink="http://www.w3.org/1999/xlink" content-type="doi" xlink:type="simple">10.3897/mycokeys.105.118826.figure14</object-id><object-id xmlns:xlink="http://www.w3.org/1999/xlink" content-type="arpha" xlink:type="simple">7F985C6D-959C-5D7E-BB0C-7A1A9C29FA25</object-id><label>Figure 14.</label><caption><p>Microscopic features of <italic><tp:taxon-name><tp:taxon-name-part taxon-name-part-type="genus" reg="Marasmiellomycena">Marasmiellomycena</tp:taxon-name-part><tp:taxon-name-part taxon-name-part-type="species" reg="tomentosa">tomentosa</tp:taxon-name-part></tp:taxon-name></italic> (<italic>FFAAS1036</italic>, holotype) <bold>A–E</bold> basidiospores <bold>F</bold> basidia <bold>G</bold>–<bold>J</bold> lamellae margin. Scale bars: 5 μm (<bold>A–E</bold>); 10 μm (<bold>F–J</bold>). Structures were stained in 5% <abbrev xmlns:xlink="http://www.w3.org/1999/xlink" xlink:title="potassium hydroxide" id="ABBRID0E54FK" xlink:type="simple">KOH</abbrev> aqueous solution before photographing.</p></caption><graphic xmlns:xlink="http://www.w3.org/1999/xlink" xlink:href="mycokeys-105-049-g014.jpg" position="float" orientation="portrait" xlink:type="simple" id="oo_1032680.jpg"><uri content-type="original_file" xlink:type="simple">https://binary.pensoft.net/fig/1032680</uri></graphic></fig><p>Basidiospores (80/4/3) (6.8) 7.2–7.6–8.2 (8.4) × (3.7) 3.9–4.1–4.5 (4.6) μm [Q = 1.75–1.98, Q = <italic>1.83</italic> ± 0.052] [holotype (40/2/1) (6.8) 7.2–7.7–8.4 × 3.9–4.2–4.6 μm, Q = 1.75–1.98, Q = <italic>1.82</italic> ± 0.050], narrowly ellipsoid, hyaline in 5% <abbrev xmlns:xlink="http://www.w3.org/1999/xlink" xlink:title="potassium hydroxide" id="ABBRID0EN5FK" xlink:type="simple">KOH</abbrev>, smooth, thin-walled, multiguttulate, slightly amyloid. Basidia 20–35 × 5–8 μm, 2- or 4-spored, clavate, sterigmata 2.2–4.8 × 0.6–1.6 μm. Hymenial cystidia absent. Lamellar trama subregular; hyphae 3–10 μm wide, with 0.5–1.0 µm thick-walled, light yellow, dextrinoid. Pileipellis hyphae 3–8 μm wide, sarcodimitic, cutis, smooth, 0.4–1.0 μm thick-walled, with intracellular yellowish-brown pigment; pileocystidia 38–223 × 5–12 μm, in clusters, narrowly subulate or narrowly lageniform to fusiform with very long and tapering neck, distinctly 0.6–1.5 μm thick-walled, yellow, smooth. Stipitipellis made up of cylindrical, 4–9 µm wide hyphae, sarcodimitic, smooth, 0.5–1.0 μm thick-walled, with intracellular brownish-orange pigment; caulocystidia 45–327 × 5–9 μm, similar to the pileocystidia, but usually longer, 0.5–1.3 μm thick-walled, smooth, with intracellular yellowish pigment. Clamps present in all tissues.</p></tp:treatment-sec><tp:treatment-sec sec-type="Habit and habitat" id="SECID0ER5FK"><title>Habit and habitat.</title><p>Solitary or scattered on rotten branches, twigs and wood debris in <italic><tp:taxon-name><tp:taxon-name-part taxon-name-part-type="genus" reg="Acer">Acer</tp:taxon-name-part></tp:taxon-name></italic>, <italic><tp:taxon-name><tp:taxon-name-part taxon-name-part-type="genus" reg="Armeniaca">Armeniaca</tp:taxon-name-part></tp:taxon-name></italic>, <italic><tp:taxon-name><tp:taxon-name-part taxon-name-part-type="genus" reg="Cercidiphyllum">Cercidiphyllum</tp:taxon-name-part></tp:taxon-name></italic>, <italic><tp:taxon-name><tp:taxon-name-part taxon-name-part-type="genus" reg="Emmenopterys">Emmenopterys</tp:taxon-name-part></tp:taxon-name></italic> and <italic><tp:taxon-name><tp:taxon-name-part taxon-name-part-type="genus" reg="Picea">Picea</tp:taxon-name-part></tp:taxon-name></italic> mixed forests.</p></tp:treatment-sec><tp:treatment-sec sec-type="distribution" id="SECID0E16FK"><title>Known distribution.</title><p>Zhejiang Province, China.</p></tp:treatment-sec><tp:treatment-sec sec-type="material" id="SECID0E66FK"><title>Additional material examined.</title><p>China. Zhejiang Province: Tianmu Mountain, Hangzhou City, 30 Jul 2021, Qin Na, Zewei Liu, Yulan Sun and Yupeng Ge, <italic>FFAAS1037</italic> (collection number MY0422); Zhejiang Province: Tianmu Mountain, Hangzhou City, 1 Aug 2021, Qin Na, Zewei Liu, Yulan Sun and Yupeng Ge, <italic>FFAAS1038</italic> (collection number MY0443).</p></tp:treatment-sec><tp:treatment-sec sec-type="notes" id="SECID0EJAGK"><title>Notes.</title><p><italic><tp:taxon-name><tp:taxon-name-part taxon-name-part-type="genus" reg="Marasmiellomycena">Marasmiellomycena</tp:taxon-name-part><tp:taxon-name-part taxon-name-part-type="species" reg="tomentosa">tomentosa</tp:taxon-name-part></tp:taxon-name></italic> is a rare thermophilous species reported from south-eastern areas of China from July to August on rotten branches, twigs and woody debris of deciduous and coniferous trees (<italic><tp:taxon-name><tp:taxon-name-part taxon-name-part-type="genus" reg="Acer">Acer</tp:taxon-name-part></tp:taxon-name></italic>, <italic><tp:taxon-name><tp:taxon-name-part taxon-name-part-type="genus" reg="Armeniaca">Armeniaca</tp:taxon-name-part></tp:taxon-name></italic>, <italic><tp:taxon-name><tp:taxon-name-part taxon-name-part-type="genus" reg="Cercidiphyllum">Cercidiphyllum</tp:taxon-name-part></tp:taxon-name></italic>, <italic><tp:taxon-name><tp:taxon-name-part taxon-name-part-type="genus" reg="Emmenopterys">Emmenopterys</tp:taxon-name-part></tp:taxon-name></italic> and <italic><tp:taxon-name><tp:taxon-name-part taxon-name-part-type="genus" reg="Picea">Picea</tp:taxon-name-part></tp:taxon-name></italic>). The most distinctive characteristics of this species are a tomentose, brown subsquamulose pileus, a tomentose stipe, narrowly ellipsoid and slightly amyloid basidiospores, the absence of hymenial cystidia and thick-walled pileipellis, stipitipellis, pileocystidia and caulocystidia with yellow or brownish-orange contents. Species morphologically most closely allied to <italic><tp:taxon-name><tp:taxon-name-part taxon-name-part-type="genus" reg="Marasmiellomycena">Marasmiellomycena</tp:taxon-name-part><tp:taxon-name-part taxon-name-part-type="species" reg="tomentosa">tomentosa</tp:taxon-name-part></tp:taxon-name></italic> include <italic><tp:taxon-name><tp:taxon-name-part taxon-name-part-type="genus" reg="Marasmiellomycena">M.</tp:taxon-name-part><tp:taxon-name-part taxon-name-part-type="species" reg="omphaliiforme">omphaliiforme</tp:taxon-name-part></tp:taxon-name></italic>, <italic><tp:taxon-name><tp:taxon-name-part taxon-name-part-type="genus" reg="Marasmiellomycena">M.</tp:taxon-name-part><tp:taxon-name-part taxon-name-part-type="species" reg="pseudoomphaliiformis">pseudoomphaliiformis</tp:taxon-name-part></tp:taxon-name></italic> and <italic><tp:taxon-name><tp:taxon-name-part taxon-name-part-type="genus" reg="Marasmiellomycena">M.</tp:taxon-name-part><tp:taxon-name-part taxon-name-part-type="species" reg="albodescendens">albodescendens</tp:taxon-name-part></tp:taxon-name></italic>. <italic><tp:taxon-name><tp:taxon-name-part taxon-name-part-type="genus" reg="Marasmiellomycena">Marasmiellomycena</tp:taxon-name-part><tp:taxon-name-part taxon-name-part-type="species" reg="pseudoomphaliiformis">pseudoomphaliiformis</tp:taxon-name-part></tp:taxon-name></italic> resembles <italic><tp:taxon-name><tp:taxon-name-part taxon-name-part-type="genus" reg="Marasmiellomycena">M.</tp:taxon-name-part><tp:taxon-name-part taxon-name-part-type="species" reg="tomentosa">tomentosa</tp:taxon-name-part></tp:taxon-name></italic> by the presence of a pale beige to brown pileus with finely tomentose to pubescent pileus, but differs in having white to cream-white or beige lamellae rather than yellow, ellipsoid to ellipsoid-fusiform basidiospores [(6.5–)7.0–9.0(–9.5) × 4.0–5.5 µm] and clavate, fusiform to lageniform cheilocystidia (<xref ref-type="bibr" rid="B75">Senanayake et al. 2023</xref>). <italic><tp:taxon-name><tp:taxon-name-part taxon-name-part-type="genus" reg="Marasmiellomycena">Marasmiellomycena</tp:taxon-name-part><tp:taxon-name-part taxon-name-part-type="species" reg="omphaliiforme">omphaliiforme</tp:taxon-name-part></tp:taxon-name></italic> is considered to be a closely-related taxon with evident affinities to <italic><tp:taxon-name><tp:taxon-name-part taxon-name-part-type="genus" reg="Marasmiellomycena">M.</tp:taxon-name-part><tp:taxon-name-part taxon-name-part-type="species" reg="tomentosa">tomentosa</tp:taxon-name-part></tp:taxon-name></italic>–not only regarding its phylogenetic placement, but also in terms of morphological features (<xref ref-type="bibr" rid="B39">Kühner and Romagnesi 1954</xref>; <xref ref-type="bibr" rid="B1">Antonín and Noordeloos 1993</xref>, <xref ref-type="bibr" rid="B2">1997</xref>; <xref ref-type="bibr" rid="B13">Consiglio et al. 2022</xref>; <xref ref-type="bibr" rid="B75">Senanayake et al. 2023</xref>). The two species resemble one another in having a similarly-coloured pileus and stipe, similarly-shaped basidiospores, pileocystidia and caulocystidia and a yellowish-pigmented pileipellis and stipitipellis; however, the minutely pubescent, granulose to subsquamulose pileus, as well as the relative abundance of cheilocystidia, appear to be variable characters in <italic><tp:taxon-name><tp:taxon-name-part taxon-name-part-type="genus" reg="Marasmiellomycena">M.</tp:taxon-name-part><tp:taxon-name-part taxon-name-part-type="species" reg="omphaliiforme">omphaliiforme</tp:taxon-name-part></tp:taxon-name></italic> in contrast to the new species (<xref ref-type="bibr" rid="B39">Kühner and Romagnesi 1954</xref>; <xref ref-type="bibr" rid="B1">Antonín and Noordeloos 1993</xref>, <xref ref-type="bibr" rid="B2">1997</xref>; <xref ref-type="bibr" rid="B13">Consiglio et al. 2022</xref>). According to the description of <xref ref-type="bibr" rid="B13">Consiglio et al. (2022)</xref>, <italic><tp:taxon-name><tp:taxon-name-part taxon-name-part-type="genus" reg="Marasmiellomycena">Marasmiellomycena</tp:taxon-name-part><tp:taxon-name-part taxon-name-part-type="species" reg="albodescendens">albodescendens</tp:taxon-name-part></tp:taxon-name></italic> from New Zealand has a pure-white pileus, a thin-walled pileipellis and larger basidiospores (9.6 ± 0.7 µm × 5.2 ± 0.4 µm).</p></tp:treatment-sec><ref-list><ref id="B75"><mixed-citation xmlns:xlink="http://www.w3.org/1999/xlink" xlink:type="simple"><person-group><name name-style="western"><surname>Senanayake</surname><given-names>C</given-names></name><name name-style="western"><surname>Rossi</surname><given-names>W</given-names></name><name name-style="western"><surname>Leonardi</surname><given-names>M</given-names></name><name name-style="western"><surname>Weir</surname><given-names>A</given-names></name><name name-style="western"><surname>McHugh</surname><given-names>MC</given-names></name><name name-style="western"><surname>Rajeshkumar</surname><given-names>K</given-names></name><name name-style="western"><surname>Verma</surname><given-names>RK</given-names></name><name name-style="western"><surname>Karunarathna</surname><given-names>SC</given-names></name><name name-style="western"><surname>Tibpromma</surname><given-names>S</given-names></name><name name-style="western"><surname>Ashtekar</surname><given-names>N</given-names></name><name name-style="western"><surname>Ashtamoorthy</surname><given-names>SK</given-names></name><name name-style="western"><surname>Raveendran</surname><given-names>S</given-names></name><name name-style="western"><surname>Kour</surname><given-names>G</given-names></name><name name-style="western"><surname>Singh</surname><given-names>A</given-names></name><name name-style="western"><surname>De la Peña-Lastra</surname><given-names>S</given-names></name><name name-style="western"><surname>Mateos</surname><given-names>A</given-names></name><name name-style="western"><surname>Kolařík</surname><given-names>M</given-names></name><name name-style="western"><surname>Antonín</surname><given-names>V</given-names></name><name name-style="western"><surname>Ševčíková</surname><given-names>H</given-names></name><name name-style="western"><surname>Esteve-Raventós</surname><given-names>F</given-names></name><name name-style="western"><surname>Larsson</surname><given-names>E</given-names></name><name name-style="western"><surname>Pancorbo</surname><given-names>F</given-names></name><name name-style="western"><surname>Moreno</surname><given-names>G</given-names></name><name name-style="western"><surname>Altés</surname><given-names>A</given-names></name><name name-style="western"><surname>Turégano</surname><given-names>Y</given-names></name><name name-style="western"><surname>Du</surname><given-names>T-Y</given-names></name><name name-style="western"><surname>Lu</surname><given-names>L</given-names></name><name name-style="western"><surname>Li</surname><given-names>Q-R</given-names></name><name name-style="western"><surname>Kang</surname><given-names>J-C</given-names></name><name name-style="western"><surname>Gunaseelan</surname><given-names>S</given-names></name><name name-style="western"><surname>Kezo</surname><given-names>K</given-names></name><name name-style="western"><surname>Kaliyaperumal</surname><given-names>M</given-names></name><name name-style="western"><surname>Fu</surname><given-names>J</given-names></name><name name-style="western"><surname>Samarakoon</surname><given-names>MC</given-names></name><name name-style="western"><surname>Gafforov</surname><given-names>Y</given-names></name><name name-style="western"><surname>Teshaboeva</surname><given-names>S</given-names></name><name name-style="western"><surname>Kunjan</surname><given-names>PC</given-names></name><name name-style="western"><surname>Chamaparambath</surname><given-names>A</given-names></name><name name-style="western"><surname>Flakus</surname><given-names>A</given-names></name><name name-style="western"><surname>Etayo</surname><given-names>J</given-names></name><name name-style="western"><surname>Rodriguez-Flakus</surname><given-names>P</given-names></name><name name-style="western"><surname>Zhurbenko</surname><given-names>MP</given-names></name><name name-style="western"><surname>de Silva</surname><given-names>NI</given-names></name><name name-style="western"><surname>Tennakoon</surname><given-names>DS</given-names></name><name name-style="western"><surname>Latha</surname><given-names>KPD</given-names></name><name name-style="western"><surname>Manimohan</surname><given-names>P</given-names></name><name name-style="western"><surname>Raj</surname><given-names>KNA</given-names></name><name name-style="western"><surname>Calabon</surname><given-names>MS</given-names></name><name name-style="western"><surname>Ahmadpour</surname><given-names>A</given-names></name><name name-style="western"><surname>Heidarian</surname><given-names>Z</given-names></name><name name-style="western"><surname>Alavi</surname><given-names>Z</given-names></name><name name-style="western"><surname>Alavi</surname><given-names>F</given-names></name><name name-style="western"><surname>Ghosta</surname><given-names>Y</given-names></name><name name-style="western"><surname>Azizi</surname><given-names>R</given-names></name><name name-style="western"><surname>Luo</surname><given-names>M</given-names></name><name name-style="western"><surname>Zhao</surname><given-names>M-P</given-names></name><name name-style="western"><surname>Kularathnage</surname><given-names>ND</given-names></name><name name-style="western"><surname>Hua</surname><given-names>L</given-names></name><name name-style="western"><surname>Yang</surname><given-names>Y-H</given-names></name><name name-style="western"><surname>Liao</surname><given-names>C-F</given-names></name><name name-style="western"><surname>Zhao</surname><given-names>H-J</given-names></name><name name-style="western"><surname>Lestari</surname><given-names>AS</given-names></name><name name-style="western"><surname>Jayasiri</surname><given-names>SC</given-names></name><name name-style="western"><surname>Yu</surname><given-names>F-M</given-names></name><name name-style="western"><surname>Lei</surname><given-names>L</given-names></name><name name-style="western"><surname>Liu</surname><given-names>J-W</given-names></name><name name-style="western"><surname>Karimi</surname><given-names>O</given-names></name><name name-style="western"><surname>Tang</surname><given-names>S-M</given-names></name><name name-style="western"><surname>Sun</surname><given-names>Y-R</given-names></name><name name-style="western"><surname>Wang</surname><given-names>Y</given-names></name><name name-style="western"><surname>Zeng</surname><given-names>M</given-names></name><name name-style="western"><surname>Htet</surname><given-names>ZH</given-names></name><name name-style="western"><surname>Linaldeddu</surname><given-names>BT</given-names></name><name name-style="western"><surname>Alves</surname><given-names>A</given-names></name><name name-style="western"><surname>Phillips</surname><given-names>AJL</given-names></name><name name-style="western"><surname>Bregant</surname><given-names>C</given-names></name><name name-style="western"><surname>Montecchio</surname><given-names>L</given-names></name><name name-style="western"><surname>De Kesel</surname><given-names>A</given-names></name><name name-style="western"><surname>Hustad</surname><given-names>VP</given-names></name><name name-style="western"><surname>Miller</surname><given-names>AN</given-names></name><name name-style="western"><surname>Fedosova</surname><given-names>AG</given-names></name><name name-style="western"><surname>Kučera</surname><given-names>V</given-names></name><name name-style="western"><surname>Raza</surname><given-names>M</given-names></name><name name-style="western"><surname>Hussain</surname><given-names>M</given-names></name><name name-style="western"><surname>Chen</surname><given-names>Y-P</given-names></name><name name-style="western"><surname>Thiyagaraja</surname><given-names>V</given-names></name><name name-style="western"><surname>Gomdola</surname><given-names>D</given-names></name><name name-style="western"><surname>Rathnayaka</surname><given-names>AR</given-names></name><name name-style="western"><surname>Dissanayake</surname><given-names>AJ</given-names></name><name name-style="western"><surname>Suwannarach</surname><given-names>N</given-names></name><name name-style="western"><surname>Hongsanan</surname><given-names>S</given-names></name><name name-style="western"><surname>Maharachchikumbura</surname><given-names>SSN</given-names></name><name name-style="western"><surname>Dissanayake</surname><given-names>LS</given-names></name><name name-style="western"><surname>Wijayawardene</surname><given-names>NN</given-names></name><name name-style="western"><surname>Phookamsak</surname><given-names>R</given-names></name><name name-style="western"><surname>Lumyong</surname><given-names>S</given-names></name><name name-style="western"><surname>Jones</surname><given-names>EBG</given-names></name><name name-style="western"><surname>Yapa</surname><given-names>N</given-names></name><name name-style="western"><surname>Wanasinghe</surname><given-names>DN</given-names></name><name name-style="western"><surname>Xie</surname><given-names>N</given-names></name><name name-style="western"><surname>Doilom</surname><given-names>M</given-names></name><name name-style="western"><surname>Manawasinghe</surname><given-names>IS</given-names></name><name name-style="western"><surname>Liu</surname><given-names>J-K</given-names></name><name name-style="western"><surname>Zhao</surname><given-names>Q</given-names></name><name name-style="western"><surname>Xu</surname><given-names>B</given-names></name><name name-style="western"><surname>Hyde</surname><given-names>KD</given-names></name><name name-style="western"><surname>Song</surname><given-names>J</given-names></name></person-group> (<year>2023</year>) <article-title>Fungal diversity notes 1611–1716: Taxonomic and phylogenetic contributions on fungal genera and species emphasis in south China.</article-title><source>Fungal Diversity</source><volume>122</volume>(<issue>1</issue>): <fpage>161</fpage>–<lpage>403</lpage>. <ext-link xlink:href="10.1007/s13225-023-00523-6" ext-link-type="doi" xlink:type="simple">https://doi.org/10.1007/s13225-023-00523-6</ext-link></mixed-citation></ref><ref id="B39"><mixed-citation xmlns:xlink="http://www.w3.org/1999/xlink" xlink:type="simple"><person-group><name name-style="western"><surname>Kühner</surname><given-names>R</given-names></name><name name-style="western"><surname>Romagnesi</surname><given-names>H</given-names></name></person-group> (<year>1954</year>) <article-title>Compléments à la Flore analytique III. Espèces, nouvelles, critiques ou rares de Pleurotacées, Marasmiacées et Tricholomacées.</article-title><source>Bulletin de la Société des Naturalistes d’Oyonnax</source><volume>8</volume>: <fpage>73</fpage>–<lpage>131</lpage>.</mixed-citation></ref><ref id="B1"><mixed-citation xmlns:xlink="http://www.w3.org/1999/xlink" xlink:type="simple"><person-group><name name-style="western"><surname>Antonín</surname><given-names>V</given-names></name><name name-style="western"><surname>Noordeloos</surname><given-names>ME</given-names></name></person-group> (<year>1993</year>) <source>A monograph of <italic><tp:taxon-name><tp:taxon-name-part taxon-name-part-type="genus">Marasmius</tp:taxon-name-part></tp:taxon-name></italic>, <italic><tp:taxon-name><tp:taxon-name-part taxon-name-part-type="genus">Collybia</tp:taxon-name-part></tp:taxon-name></italic> and related genera in Europe. Part 1: <italic><tp:taxon-name><tp:taxon-name-part taxon-name-part-type="genus">Marasmius</tp:taxon-name-part></tp:taxon-name></italic>, <italic><tp:taxon-name><tp:taxon-name-part taxon-name-part-type="genus">Setulipes</tp:taxon-name-part></tp:taxon-name></italic>, and <italic><tp:taxon-name><tp:taxon-name-part taxon-name-part-type="genus">Marasmiellus</tp:taxon-name-part></tp:taxon-name></italic>.</source><publisher-name>Libri Botanici</publisher-name>, <publisher-loc>IHW Verlag, Eching</publisher-loc>, <size units="page">229 pp</size>.</mixed-citation></ref><ref id="B2"><mixed-citation xmlns:xlink="http://www.w3.org/1999/xlink" xlink:type="simple"><person-group><name name-style="western"><surname>Antonín</surname><given-names>V</given-names></name><name name-style="western"><surname>Noordeloos</surname><given-names>ME</given-names></name></person-group> (<year>1997</year>) <source>A monograph of <italic><tp:taxon-name><tp:taxon-name-part taxon-name-part-type="genus">Marasmius</tp:taxon-name-part></tp:taxon-name></italic>, <italic><tp:taxon-name><tp:taxon-name-part taxon-name-part-type="genus">Collybia</tp:taxon-name-part></tp:taxon-name></italic> and related genera in Europe. Part 2: <italic><tp:taxon-name><tp:taxon-name-part taxon-name-part-type="genus">Collybia</tp:taxon-name-part></tp:taxon-name></italic>, <italic><tp:taxon-name><tp:taxon-name-part taxon-name-part-type="genus">Gymnopus</tp:taxon-name-part></tp:taxon-name></italic>, <italic><tp:taxon-name><tp:taxon-name-part taxon-name-part-type="genus">Rhodocollybia</tp:taxon-name-part></tp:taxon-name></italic>, <italic><tp:taxon-name><tp:taxon-name-part taxon-name-part-type="genus">Crinipellis</tp:taxon-name-part></tp:taxon-name></italic>, <italic><tp:taxon-name><tp:taxon-name-part taxon-name-part-type="genus">Chaetocalathus</tp:taxon-name-part></tp:taxon-name></italic>, and additions to <italic><tp:taxon-name><tp:taxon-name-part taxon-name-part-type="genus">Marasmiellus</tp:taxon-name-part></tp:taxon-name></italic>.</source><publisher-name>Libri Botanici</publisher-name>, <publisher-loc>IHW Verlag, Eching</publisher-loc>, <size units="page">256 pp</size>.</mixed-citation></ref><ref id="B13"><mixed-citation xmlns:xlink="http://www.w3.org/1999/xlink" xlink:type="simple"><person-group><name name-style="western"><surname>Consiglio</surname><given-names>G</given-names></name><name name-style="western"><surname>Vizzini</surname><given-names>A</given-names></name><name name-style="western"><surname>Cooper</surname><given-names>J</given-names></name><name name-style="western"><surname>Marchetti</surname><given-names>M</given-names></name><name name-style="western"><surname>Angelini</surname><given-names>C</given-names></name><name name-style="western"><surname>Brugaletta</surname><given-names>E</given-names></name><name name-style="western"><surname>Setti</surname><given-names>L</given-names></name></person-group> (<year>2022</year>) The agaricoid members of the genus <italic><tp:taxon-name><tp:taxon-name-part taxon-name-part-type="genus">Porotheleum</tp:taxon-name-part></tp:taxon-name></italic> (<tp:taxon-name><tp:taxon-name-part taxon-name-part-type="family">Porotheleaceae</tp:taxon-name-part></tp:taxon-name>, <tp:taxon-name><tp:taxon-name-part taxon-name-part-type="order">Agaricales</tp:taxon-name-part></tp:taxon-name>), <italic><tp:taxon-name><tp:taxon-name-part taxon-name-part-type="genus">Porotheleum</tp:taxon-name-part></tp:taxon-name></italic> emend., <italic><tp:taxon-name><tp:taxon-name-part taxon-name-part-type="family">Porotheleaceae</tp:taxon-name-part></tp:taxon-name></italic> s. stricto, and new genera for <italic><tp:taxon-name><tp:taxon-name-part taxon-name-part-type="genus">Agaricus</tp:taxon-name-part><tp:taxon-name-part taxon-name-part-type="species">floccipes</tp:taxon-name-part></tp:taxon-name></italic> and <italic><tp:taxon-name><tp:taxon-name-part taxon-name-part-type="genus">Mycena</tp:taxon-name-part><tp:taxon-name-part taxon-name-part-type="species">subalpina</tp:taxon-name-part></tp:taxon-name></italic>. Rivista di Micologia 64(2): 99–190.</mixed-citation></ref></ref-list></tp:taxon-treatment>
