# Supplementary material for: ﻿Morphological and phylogenetic analyses reveal five new species of Porotheleaceae (Agaricales, Basidiomycota) from China
Source: MycoKeys. 2024 Apr 25;105:49–95. doi: 10.3897/mycokeys.105.118826 (PMC11066505; doi:10.3897/mycokeys.105.118826)
Supplement: XML Treatment for Pulverulina flavoalba [file mycokeys.105.118826-treatment6.xml]

<!DOCTYPE tp:taxon-treatment
  PUBLIC "-//TaxonX//DTD Taxonomic Treatment Publishing DTD v0 20100105//EN" "tax-treatment-NSO.dtd">
<tp:taxon-treatment xmlns:tp="http://www.plazi.org/taxpub"><tp:treatment-meta><kwd-group><label>Taxon classification</label><kwd>
                <named-content content-type="kingdom">Fungi</named-content>
              </kwd><kwd>
                <named-content content-type="order">Agaricales</named-content>
              </kwd><kwd>
                <named-content content-type="family">Porotheleaceae</named-content>
              </kwd></kwd-group><mixed-citation publication-type="journal"><person-group><name><surname>Na</surname><given-names>Qin</given-names></name><name><surname>Zeng</surname><given-names>Hui</given-names></name><name><surname>Hu</surname><given-names>Yaping</given-names></name><name><surname>Ding</surname><given-names>Hui</given-names></name><name><surname>Ke</surname><given-names>Binrong</given-names></name><name><surname>Zeng</surname><given-names>Zhiheng</given-names></name><name><surname>Liu</surname><given-names>Changjing</given-names></name><name><surname>Cheng</surname><given-names>Xianhao</given-names></name><name><surname>Ge</surname><given-names>Yupeng</given-names></name></person-group><article-title>﻿Morphological and phylogenetic analyses reveal five new species of <tp:taxon-name><tp:taxon-name-part taxon-name-part-type="family">Porotheleaceae</tp:taxon-name-part></tp:taxon-name> (<tp:taxon-name><tp:taxon-name-part taxon-name-part-type="order">Agaricales</tp:taxon-name-part></tp:taxon-name>, <tp:taxon-name><tp:taxon-name-part taxon-name-part-type="phylum">Basidiomycota</tp:taxon-name-part></tp:taxon-name>) from China</article-title><source>MycoKeys</source><day>25</day><month>04</month><year>2024</year><volume>105</volume><fpage>49</fpage><lpage>95</lpage><pub-id pub-id-type="doi">10.3897/mycokeys.105.118826</pub-id></mixed-citation></tp:treatment-meta><tp:nomenclature><label>﻿</label><tp:taxon-name>
              <object-id xmlns:xlink="http://www.w3.org/1999/xlink" content-type="arpha" xlink:type="simple">98572BA2-7764-5EFC-9ACF-C3272F864790</object-id>
              <tp:taxon-name-part taxon-name-part-type="genus" reg="Pulverulina">Pulverulina</tp:taxon-name-part>
              <tp:taxon-name-part taxon-name-part-type="species" reg="flavoalba">flavoalba</tp:taxon-name-part>
              <object-id xmlns:xlink="http://www.w3.org/1999/xlink" content-type="mycobank" xlink:type="simple">849410</object-id>
            </tp:taxon-name><tp:taxon-authority>Q.Na &amp; Y.P.Ge</tp:taxon-authority><tp:taxon-status xmlns:xlink="http://www.w3.org/1999/xlink" xlink:type="simple">sp. nov.</tp:taxon-status><xref ref-type="fig" rid="F14">Figs 15</xref><xref ref-type="fig" rid="F15">, 16</xref><xref ref-type="fig" rid="F16">, 17</xref></tp:nomenclature><tp:treatment-sec sec-type="diagnosis" id="SECID0ENIGK"><title>Diagnosis.</title><p>Pileus white to light orange yellow. Basidiospores cylindrical. Hymenial cystidia absent. Lamellar trama, pileipellis and stipitipellis hyphae thin-walled. Differs from <italic><tp:taxon-name><tp:taxon-name-part taxon-name-part-type="genus" reg="Pulverulina">Pu.</tp:taxon-name-part><tp:taxon-name-part taxon-name-part-type="species" reg="ulmicola">ulmicola</tp:taxon-name-part></tp:taxon-name></italic> in having larger and longer basidiospores and possessing thin-walled lamellar trama, pileipellis and stipitipellis hyphae.</p><fig id="F14" position="float" orientation="portrait"><object-id xmlns:xlink="http://www.w3.org/1999/xlink" content-type="doi" xlink:type="simple">10.3897/mycokeys.105.118826.figure15</object-id><object-id xmlns:xlink="http://www.w3.org/1999/xlink" content-type="arpha" xlink:type="simple">53FBB449-8DF9-525B-970B-3AF8D79E87BE</object-id><label>Figure 15.</label><caption><p>Basidiomata of <italic><tp:taxon-name><tp:taxon-name-part taxon-name-part-type="genus" reg="Pulverulina">Pulverulina</tp:taxon-name-part><tp:taxon-name-part taxon-name-part-type="species" reg="flavoalba">flavoalba</tp:taxon-name-part></tp:taxon-name></italic><bold>A–D</bold> collection <italic>FFAAS1039</italic>, holotype <bold>E–H</bold> collection <italic>FFAAS1040</italic>. Scale bars: 5 mm (<bold>A–H</bold>).</p></caption><graphic xmlns:xlink="http://www.w3.org/1999/xlink" xlink:href="mycokeys-105-049-g015.jpg" position="float" orientation="portrait" xlink:type="simple" id="oo_1032681.jpg"><uri content-type="original_file" xlink:type="simple">https://binary.pensoft.net/fig/1032681</uri></graphic></fig></tp:treatment-sec><tp:treatment-sec sec-type="Holotype" id="SECID0EAKGK"><title>Holotype.</title><p>China. Guangxi Zhuang Autonomous Region: Liangfengjiang National Forest Park, Nanning City, 13 Jul 2022, Yupeng Ge and Renxiu Wei, <italic>FFAAS1039</italic> (collection number MY0863).</p><fig id="F15" position="float" orientation="portrait"><object-id xmlns:xlink="http://www.w3.org/1999/xlink" content-type="doi" xlink:type="simple">10.3897/mycokeys.105.118826.figure16</object-id><object-id xmlns:xlink="http://www.w3.org/1999/xlink" content-type="arpha" xlink:type="simple">590DF122-831E-5048-97C7-4EDA63A27EC8</object-id><label>Figure 16.</label><caption><p>Morphological features of <italic><tp:taxon-name><tp:taxon-name-part taxon-name-part-type="genus" reg="Pulverulina">Pulverulina</tp:taxon-name-part><tp:taxon-name-part taxon-name-part-type="species" reg="flavoalba">flavoalba</tp:taxon-name-part></tp:taxon-name></italic> (<italic>FFAAS1039</italic>, holotype) <bold>A</bold> basidiomata <bold>B</bold> basidia <bold>C</bold> basidiospores <bold>D</bold> caulocystidia <bold>E</bold> pileipellis. Scale bars: 2 mm (<bold>A</bold>); 10 μm (<bold>B, D, E)</bold>; 5 μm (<bold>C</bold>).</p></caption><graphic xmlns:xlink="http://www.w3.org/1999/xlink" xlink:href="mycokeys-105-049-g016.jpg" position="float" orientation="portrait" xlink:type="simple" id="oo_1032682.jpg"><uri content-type="original_file" xlink:type="simple">https://binary.pensoft.net/fig/1032682</uri></graphic></fig></tp:treatment-sec><tp:treatment-sec sec-type="etymology" id="SECID0ESLGK"><title>Etymology.</title><p>Name refers to the white to light-yellow pileus and stipe.</p><fig id="F16" position="float" orientation="portrait"><object-id xmlns:xlink="http://www.w3.org/1999/xlink" content-type="doi" xlink:type="simple">10.3897/mycokeys.105.118826.figure17</object-id><object-id xmlns:xlink="http://www.w3.org/1999/xlink" content-type="arpha" xlink:type="simple">6D918882-0E04-5E48-93B7-A0B35BA2441E</object-id><label>Figure 17.</label><caption><p>Microscopic features of <italic><tp:taxon-name><tp:taxon-name-part taxon-name-part-type="genus" reg="Pulverulina">Pulverulina</tp:taxon-name-part><tp:taxon-name-part taxon-name-part-type="species" reg="flavoalba">flavoalba</tp:taxon-name-part></tp:taxon-name></italic> (<italic>FFAAS1039</italic>, holotype) <bold>A</bold>–<bold>E</bold> basidiospores <bold>F</bold> basidia <bold>G</bold> lamellae margin <bold>H</bold> lamellar trama <bold>I</bold> pileipellis <bold>J</bold> caulocystidia. Scale bars: 5 μm (<bold>A–E</bold>); 10 μm (<bold>F–J</bold>). Structures <bold>A–F</bold> were stained in 5% <abbrev xmlns:xlink="http://www.w3.org/1999/xlink" xlink:title="potassium hydroxide" id="ABBRID0EANGK" xlink:type="simple">KOH</abbrev> aqueous solution and <bold>G–J</bold> with 1% Congo Red aqueous solution before photographing.</p></caption><graphic xmlns:xlink="http://www.w3.org/1999/xlink" xlink:href="mycokeys-105-049-g017.jpg" position="float" orientation="portrait" xlink:type="simple" id="oo_1032683.jpg"><uri content-type="original_file" xlink:type="simple">https://binary.pensoft.net/fig/1032683</uri></graphic></fig></tp:treatment-sec><tp:treatment-sec sec-type="description" id="SECID0ELNGK"><title>Description.</title><p>Pileus 1.2–5.8 mm in diameter, arched or plano-convex with a slight depression at the centre when young, becoming more depressed with age; translucent striate, floccose or granulose, glabrescent when old, surface dull, dry; white (LIII) when young, aniline yellow (IV19i) or light orange-yellow (III17d) at the centre and in the margin with age, margin decurved. Context white, thin, not fragile. Lamellae decurrent, white, orange citrine (IV19k) tinged when old, with 1–2 tiers of lamellulae, edges even, medium-broad. Stipe 1.6–14.4 × 0.5–1.0 mm, terete or slightly broadened at the base, curved, dry, white, with a pruinose, pubescent or fibrillose surface, sparser with age, hollow, not fragile, white, sometimes aniline yellow (IV19i), light orange-yellow (III17d) in the middle and at the base; base covered with white mycelium. Odour absent, taste mild.</p><p>Basidiospores (60/3/2) (6.8) 7.0–7.9–8.8 (9.1) × (3.3) 3.7–4.1–4.4 (4.7) μm [Q = 1.81–2.19, Q = <italic>1.93</italic> ± 0.099] [holotype (40/2/1) (6.8) 7.0–7.8–8.9 (9.1) × (3.3) 3.7–4.1–4.4 (4.7) μm, Q = 1.77–2.19, Q = <italic>1.92</italic> ± 0.084], cylindrical, hyaline in 5% <abbrev xmlns:xlink="http://www.w3.org/1999/xlink" xlink:title="potassium hydroxide" id="ABBRID0EWNGK" xlink:type="simple">KOH</abbrev>, smooth, thin-walled, guttulate, inamyloid, with a small, but discernible apiculus. Basidia 21–30 × 4–6 μm, 2- or 4-spored, clavate, sterigmata 1.9–5.6 × 0.6–1.6 μm. Hymenial cystidia absent. Lamellar trama subregular to interwoven; hyphae 5–15 µm wide, hyaline, thin-walled. Pileipellis a cutis of cylindrical hyphae 3–7 µm wide, smooth; end cells often protruding, 35–105 × 3–12 μm, cylindrical, subfusiform, apically obtuse, thin-walled, hyaline, smooth. Stipitipellis hyphae 3–8 μm wide, smooth, thin-walled; caulocystidia 19–50 × 4–9 μm, clavate, subfusiform, thin-walled, smooth, transparent. Clamps present in all tissues.</p></tp:treatment-sec><tp:treatment-sec sec-type="Habit and habitat" id="SECID0E1NGK"><title>Habit and habitat.</title><p>Scattered to gregarious on rotten wood, branches or fruits in mixed forests of <italic><tp:taxon-name><tp:taxon-name-part taxon-name-part-type="genus" reg="Acacia">Acacia</tp:taxon-name-part></tp:taxon-name></italic>, <italic><tp:taxon-name><tp:taxon-name-part taxon-name-part-type="genus" reg="Ficus">Ficus</tp:taxon-name-part></tp:taxon-name></italic>, <italic><tp:taxon-name><tp:taxon-name-part taxon-name-part-type="genus" reg="Ilex">Ilex</tp:taxon-name-part></tp:taxon-name></italic>, <italic><tp:taxon-name><tp:taxon-name-part taxon-name-part-type="genus" reg="Parashorea">Parashorea</tp:taxon-name-part></tp:taxon-name></italic>, <italic><tp:taxon-name><tp:taxon-name-part taxon-name-part-type="genus" reg="Picea">Picea</tp:taxon-name-part></tp:taxon-name></italic> and <italic><tp:taxon-name><tp:taxon-name-part taxon-name-part-type="genus" reg="Trachycarpus">Trachycarpus</tp:taxon-name-part></tp:taxon-name></italic> etc.</p></tp:treatment-sec><tp:treatment-sec sec-type="distribution" id="SECID0EKPGK"><title>Known distribution.</title><p>Guangxi Zhuang Autonomous Region, China.</p></tp:treatment-sec><tp:treatment-sec sec-type="material" id="SECID0EPPGK"><title>Additional material examined.</title><p>China. Guangxi Zhuang Autonomous Region: Liangfengjiang National Forest Park, Nanning City, 13 Jul 2022, Yupeng Ge and Renxiu Wei, <italic>FFAAS1040</italic> (collection number MY0865).</p></tp:treatment-sec><tp:treatment-sec sec-type="notes" id="SECID0EXPGK"><title>Notes.</title><p><italic><tp:taxon-name><tp:taxon-name-part taxon-name-part-type="genus" reg="Clitocybe">Clitocybe</tp:taxon-name-part><tp:taxon-name-part taxon-name-part-type="species" reg="ulmicola">ulmicola</tp:taxon-name-part></tp:taxon-name></italic> H.E. Bigelow was established by Bigelow in 1982 and published as a new combination, <italic><tp:taxon-name><tp:taxon-name-part taxon-name-part-type="genus" reg="Pulverulina">Pulverulina</tp:taxon-name-part><tp:taxon-name-part taxon-name-part-type="species" reg="ulmicola">ulmicola</tp:taxon-name-part></tp:taxon-name></italic> (H.E. Bigelow) Matheny &amp; K.W. Hughes (<xref ref-type="bibr" rid="B56">Matheny et al. 2020</xref>). The description of <italic><tp:taxon-name><tp:taxon-name-part taxon-name-part-type="genus" reg="Pulverulina">Pulverulina</tp:taxon-name-part><tp:taxon-name-part taxon-name-part-type="species" reg="ulmicola">ulmicola</tp:taxon-name-part></tp:taxon-name></italic> modified from <xref ref-type="bibr" rid="B9">Bigelow (1982)</xref> includes observations based on recent American material (<xref ref-type="bibr" rid="B56">Matheny et al. 2020</xref>). As far as we know, only <italic><tp:taxon-name><tp:taxon-name-part taxon-name-part-type="genus" reg="Pulverulina">Pulverulina</tp:taxon-name-part><tp:taxon-name-part taxon-name-part-type="species" reg="ulmicola">ulmicola</tp:taxon-name-part></tp:taxon-name></italic> has previously been included in the genus and has had morphological features described in detail (<xref ref-type="bibr" rid="B9">Bigelow 1982</xref>; <xref ref-type="bibr" rid="B56">Matheny et al. 2020</xref>). In appearance, <italic><tp:taxon-name><tp:taxon-name-part taxon-name-part-type="genus" reg="Pulverulina">Pulverulina</tp:taxon-name-part><tp:taxon-name-part taxon-name-part-type="species" reg="ulmicola">ulmicola</tp:taxon-name-part></tp:taxon-name></italic> is a small, whitish, marasmioid fungus, with small basidiomata, distant decurrent lamellae, a tough texture, interwoven gill trama, long cylindrical caulocystidia and short, ellipsoid, smooth basidiospores and occurs on the bark of living <italic><tp:taxon-name><tp:taxon-name-part taxon-name-part-type="genus" reg="Ulmus">Ulmus</tp:taxon-name-part></tp:taxon-name></italic> and <italic><tp:taxon-name><tp:taxon-name-part taxon-name-part-type="genus" reg="Quercus">Quercus</tp:taxon-name-part></tp:taxon-name></italic> trees. Our collections of <italic><tp:taxon-name><tp:taxon-name-part taxon-name-part-type="genus" reg="Pulverulina">Pulverulina</tp:taxon-name-part><tp:taxon-name-part taxon-name-part-type="species" reg="flavoalba">flavoalba</tp:taxon-name-part></tp:taxon-name></italic> from the Guangxi Zhuang Autonomous Region represent a taxon that is distinct from <italic><tp:taxon-name><tp:taxon-name-part taxon-name-part-type="genus" reg="Pulverulina">Pulverulina</tp:taxon-name-part><tp:taxon-name-part taxon-name-part-type="species" reg="ulmicola">ulmicola</tp:taxon-name-part></tp:taxon-name></italic>, as compared to the macroscopic and microscopic characters described by <xref ref-type="bibr" rid="B56">Matheny et al. (2020)</xref>. <italic><tp:taxon-name><tp:taxon-name-part taxon-name-part-type="genus" reg="Pulverulina">Pulverulina</tp:taxon-name-part><tp:taxon-name-part taxon-name-part-type="species" reg="ulmicola">ulmicola</tp:taxon-name-part></tp:taxon-name></italic> differs from <italic><tp:taxon-name><tp:taxon-name-part taxon-name-part-type="genus" reg="Pulverulina">P.</tp:taxon-name-part><tp:taxon-name-part taxon-name-part-type="species" reg="flavoalba">flavoalba</tp:taxon-name-part></tp:taxon-name></italic> in having a white or whitish to very pale brown or faintly greyish pileus, broadly ellipsoid to ovoid basidiospores and lamellar trama, pileipellis and stipitipellis hyphae with thickened walls (<xref ref-type="bibr" rid="B56">Matheny et al. 2020</xref>). The <italic><tp:taxon-name><tp:taxon-name-part taxon-name-part-type="genus" reg="Pulverulina">Pulverulina</tp:taxon-name-part></tp:taxon-name></italic> genus comprises two additional species besides <italic><tp:taxon-name><tp:taxon-name-part taxon-name-part-type="genus" reg="Pulverulina">Pulverulina</tp:taxon-name-part><tp:taxon-name-part taxon-name-part-type="species" reg="ulmicola">ulmicola</tp:taxon-name-part></tp:taxon-name></italic>, namely <italic><tp:taxon-name><tp:taxon-name-part taxon-name-part-type="genus" reg="Pulverulina">Pulverulina</tp:taxon-name-part><tp:taxon-name-part taxon-name-part-type="species" reg="cyathella">cyathella</tp:taxon-name-part></tp:taxon-name></italic> (J. Favre &amp; Schweers ex Kuyper) Chalange &amp; P.-A. Moreau and <italic><tp:taxon-name><tp:taxon-name-part taxon-name-part-type="genus" reg="Pulverulina">Pulverulina</tp:taxon-name-part><tp:taxon-name-part taxon-name-part-type="species" reg="praticola">praticola</tp:taxon-name-part></tp:taxon-name></italic> (Kuyper, Arnolds &amp; P.-J. Keizer) Chalange &amp; P.-A. Morea. These two species were transferred to <italic><tp:taxon-name><tp:taxon-name-part taxon-name-part-type="genus" reg="Pulverulina">Pulverulina</tp:taxon-name-part></tp:taxon-name></italic> by <xref ref-type="bibr" rid="B12">Chalange and Moreau (2023)</xref> from their previous classification under <italic><tp:taxon-name><tp:taxon-name-part taxon-name-part-type="genus" reg="Omphalina">Omphalina</tp:taxon-name-part></tp:taxon-name></italic>. Both species can be readily distinguished from <italic><tp:taxon-name><tp:taxon-name-part taxon-name-part-type="genus" reg="Pulverulina">Pulverulina</tp:taxon-name-part><tp:taxon-name-part taxon-name-part-type="species" reg="flavoalba">flavoalba</tp:taxon-name-part></tp:taxon-name></italic> based on their spore size and morphology. Specifically, the spores of <italic><tp:taxon-name><tp:taxon-name-part taxon-name-part-type="genus" reg="Pulverulina">Pulverulina</tp:taxon-name-part><tp:taxon-name-part taxon-name-part-type="species" reg="praticola">praticola</tp:taxon-name-part></tp:taxon-name></italic> [(6.0-)6.5-8.0(-8.5) × (5.0-)5.5-6.5(-7.0) μm] are noticeably wider than those of <italic><tp:taxon-name><tp:taxon-name-part taxon-name-part-type="genus" reg="Pulverulina">Pulverulina</tp:taxon-name-part><tp:taxon-name-part taxon-name-part-type="species" reg="flavoalba">flavoalba</tp:taxon-name-part></tp:taxon-name></italic>, resulting in a significantly lower Q value (Q = 1.1-1.3, Q<sub>mean</sub> = 1.2) compared to <italic><tp:taxon-name><tp:taxon-name-part taxon-name-part-type="genus" reg="Pulverulina">Pulverulina</tp:taxon-name-part><tp:taxon-name-part taxon-name-part-type="species" reg="flavoalba">flavoalba</tp:taxon-name-part></tp:taxon-name></italic> (<xref ref-type="bibr" rid="B42">Kuyper et al. 1997</xref>). Similarly, <italic><tp:taxon-name><tp:taxon-name-part taxon-name-part-type="genus" reg="Pulverulina">Pulverulina</tp:taxon-name-part><tp:taxon-name-part taxon-name-part-type="species" reg="cyathella">cyathella</tp:taxon-name-part></tp:taxon-name></italic> also exhibits wider spores [(5.5-)6.5-7.0 × (5.0-)6.0-6.5 μm] and are (sub)globose in shape, distinguishing them from the cylindrical spores of <italic><tp:taxon-name><tp:taxon-name-part taxon-name-part-type="genus" reg="Pulverulina">Pulverulina</tp:taxon-name-part><tp:taxon-name-part taxon-name-part-type="species" reg="flavoalba">flavoalba</tp:taxon-name-part></tp:taxon-name></italic> (<xref ref-type="bibr" rid="B41">Kuyper 1996</xref>).</p></tp:treatment-sec><ref-list><ref id="B56"><mixed-citation xmlns:xlink="http://www.w3.org/1999/xlink" xlink:type="simple"><person-group><name name-style="western"><surname>Matheny</surname><given-names>PB</given-names></name><name name-style="western"><surname>Hughes</surname><given-names>KW</given-names></name><name name-style="western"><surname>Kalichman</surname><given-names>J</given-names></name><name name-style="western"><surname>Lebeuf</surname><given-names>R</given-names></name></person-group> (<year>2020</year>) <italic><tp:taxon-name><tp:taxon-name-part taxon-name-part-type="genus">Pulverulina</tp:taxon-name-part></tp:taxon-name></italic>, a new genus of <tp:taxon-name><tp:taxon-name-part taxon-name-part-type="order">Agaricales</tp:taxon-name-part></tp:taxon-name> for <italic><tp:taxon-name><tp:taxon-name-part taxon-name-part-type="genus">Clitocybe</tp:taxon-name-part><tp:taxon-name-part taxon-name-part-type="species">ulmicola</tp:taxon-name-part></tp:taxon-name></italic>. Southeastern Naturalist (Steuben, ME) 19(3): 447–459. <ext-link xlink:href="10.1656/058.019.0301" ext-link-type="doi" xlink:type="simple">https://doi.org/10.1656/058.019.0301</ext-link></mixed-citation></ref><ref id="B9"><mixed-citation xmlns:xlink="http://www.w3.org/1999/xlink" xlink:type="simple"><person-group><name name-style="western"><surname>Bigelow</surname><given-names>HE</given-names></name></person-group> (<year>1982</year>) <article-title>North American species of <italic><tp:taxon-name><tp:taxon-name-part taxon-name-part-type="genus">Clitocybe</tp:taxon-name-part></tp:taxon-name></italic>. Part 1.</article-title><source>Beihefte zur Nova Hedwigia</source><volume>72</volume>: <fpage>5</fpage>–<lpage>280</lpage>.</mixed-citation></ref><ref id="B12"><mixed-citation xmlns:xlink="http://www.w3.org/1999/xlink" xlink:type="simple"><person-group><name name-style="western"><surname>Chalange</surname><given-names>R</given-names></name><name name-style="western"><surname>Moreau</surname><given-names>PA</given-names></name></person-group> (<year>2023</year>) Deux taxons rares, <italic><tp:taxon-name><tp:taxon-name-part taxon-name-part-type="genus">Omphalina</tp:taxon-name-part><tp:taxon-name-part taxon-name-part-type="species">praticola</tp:taxon-name-part></tp:taxon-name></italic> et <italic><tp:taxon-name><tp:taxon-name-part taxon-name-part-type="genus">Omphalina</tp:taxon-name-part><tp:taxon-name-part taxon-name-part-type="species">cyathella</tp:taxon-name-part></tp:taxon-name></italic>, reclassés dans le genre <italic><tp:taxon-name><tp:taxon-name-part taxon-name-part-type="genus">Pulverulina</tp:taxon-name-part></tp:taxon-name></italic>. Bulletin de la Société Mycologique de France 139(1–2): 87–105.</mixed-citation></ref><ref id="B42"><mixed-citation xmlns:xlink="http://www.w3.org/1999/xlink" xlink:type="simple"><person-group><name name-style="western"><surname>Kuyper</surname><given-names>TW</given-names></name><name name-style="western"><surname>Arnolds</surname><given-names>E</given-names></name><name name-style="western"><surname>Keizer</surname><given-names>PJ</given-names></name></person-group> (<year>1997</year>) <article-title><italic><tp:taxon-name><tp:taxon-name-part taxon-name-part-type="genus">Omphalina</tp:taxon-name-part><tp:taxon-name-part taxon-name-part-type="species">praticola</tp:taxon-name-part></tp:taxon-name></italic>, eine neue Art aus den Niederlanden.</article-title><source>Österreichische Zeitschrift für Pilzkunde</source><volume>6</volume>: <fpage>131</fpage>–<lpage>134</lpage>.</mixed-citation></ref><ref id="B41"><mixed-citation xmlns:xlink="http://www.w3.org/1999/xlink" xlink:type="simple"><person-group><name name-style="western"><surname>Kuyper</surname><given-names>T</given-names></name></person-group> (<year>1996</year>) <article-title>Notulae ad Floram agaricinam neerlandicam–XXIV-XXVIII. Some taxonomic and nomenclatural changes in the <tp:taxon-name><tp:taxon-name-part taxon-name-part-type="family">Tricholomataceae</tp:taxon-name-part></tp:taxon-name>, tribus Clitocybeae.</article-title><source>Persoonia-Molecular Phylogeny and Evolution of <tp:taxon-name><tp:taxon-name-part taxon-name-part-type="kingdom">Fungi</tp:taxon-name-part></tp:taxon-name></source><volume>16</volume>(<issue>2</issue>): <fpage>225</fpage>–<lpage>232</lpage>.</mixed-citation></ref></ref-list></tp:taxon-treatment>
